# Supplementary material for: DNA methylation data from Japanese patients with Rubinstein–Taybi syndrome
Source: Hum Genome Var. 2025 Nov 28;12:27. doi: 10.1038/s41439-025-00332-0 (PMC12660993; doi:10.1038/s41439-025-00332-0)
Supplement: Supplementary file 1 — Supplementary Table 1 [file 41439_2025_332_MOESM1_ESM.xlsx]

## Sheet: TableS1
Supprementary table 1: The list of obtained publically available EPIC Raw idat files of children's blood used as control in this study
GEO Accession number	total number	sex	age	phenotype/environment
GSE180534	32	13 males and 19 females	2 to 15 years old	high exposure deoxynivalenol group and low exposure deoxynivalenol group
GSE193730	23 x 2	10 boys and 13 girls	10.05 ± 1.39 years old	overweight or obesity, 20-week exercise intervention or usual lifestyle
GSE221864	72	34 male and 38 female	8.54 ± 1.52 (obesity) 8.14 ± 1.58 (normal)	simple obesity and normal controls
