# Supplementary material for: DNA methylation data from Japanese patients with Rubinstein–Taybi syndrome
Source: Hum Genome Var. 2025 Nov 28;12:27. doi: 10.1038/s41439-025-00332-0 (PMC12660993; doi:10.1038/s41439-025-00332-0)
Supplement: Supplementary file 2 — Supplementary Table 2 [file 41439_2025_332_MOESM2_ESM.xlsx]

## Sheet: Table S2
Supprementary table 2: Beta values of the nine RSTSs in this study @ 139 RSTSs episignature probes
														GSE180534																																GSE193730
														high exposure deoxynivalenol group																low exposure deoxynivalenol group																Obese or overweight children
														GSM5464473	GSM5464474	GSM5464475	GSM5464476	GSM5464477	GSM5464478	GSM5464479	GSM5464480	GSM5464481	GSM5464482	GSM5464483	GSM5464484	GSM5464485	GSM5464486	GSM5464487	GSM5464488	GSM5464489	GSM5464490	GSM5464491	GSM5464492	GSM5464493	GSM5464494	GSM5464495	GSM5464496	GSM5464497	GSM5464498	GSM5464499	GSM5464500	GSM5464501	GSM5464502	GSM5464503	GSM5464504	GSM5819451	GSM5819455	GSM5819441	GSM5819442
	chr	pos	UCSC_RefGene_Name	UCSC_RefGene_Group	RSTS1_1	RSTS1_2	RSTS1_3	RSTS1_4	RSTS1_5	RSTS1_6	RSTS1_7	RSTS1_8	RSTS2_1	high_DON_1	high_DON_2	high_DON_3	high_DON_4	high_DON_5	high_DON_6	high_DON_7	high_DON_8	high_DON_9	high_DON_10	high_DON_11	high_DON_12	high_DON_13	high_DON_14	high_DON_15	high_DON_16	low_DON_17	low_DON_18	low_DON_19	low_DON_20	low_DON_21	low_DON_22	low_DON_23	low_DON_24	low_DON_25	low_DON_26	low_DON_27	low_DON_28	low_DON_29	low_DON_30	low_DON_31	low_DON_32	C_28_H1	C_67_H1	C_70_H1	C_71_H1
cg17801765	chr1	958274	AGRN	Body	0.602638	0.55287	0.637035	0.586822	0.557003	0.563786	0.547186	0.541384	0.61556	0.728094	0.720278	0.80154	0.629431	0.702866	0.741946	0.604876	0.68591	0.690076	0.631682	0.720329	0.721051	0.667153	0.754106	0.651049	0.767502	0.735942	0.725119	0.725222	0.658145	0.743408	0.64117	0.745619	0.671435	0.734312	0.686255	0.667223	0.667089	0.691907	0.861846	0.7211	0.785837	0.785943	0.737281	0.638619	0.721519
cg06415891	chr1	2467096			0.700483	0.732795	0.66448	0.764477	0.693632	0.572881	0.762428	0.776277	0.816164	0.852857	0.81329	0.740005	0.737345	0.676822	0.761331	0.797664	0.594797	0.80829	0.643857	0.740006	0.686068	0.860147	0.746405	0.693805	0.699197	0.801507	0.825405	0.799571	0.789049	0.857058	0.829952	0.801836	0.868611	0.80475	0.610616	0.760429	0.7154	0.763426	0.723038	0.816443	0.688554	0.747792	0.821723	0.831879	0.862885
cg12050271	chr1	2980399	FLJ42875	Body	0.959529	0.933123	0.867304	0.954889	0.95771	0.891933	0.961099	0.969424	0.883025	0.956168	0.962583	0.930701	0.956032	0.947921	0.956729	0.961129	0.955517	0.961613	0.958568	0.962634	0.954348	0.960428	0.959001	0.959925	0.957112	0.945872	0.936055	0.938407	0.95844	0.946413	0.959638	0.960194	0.957278	0.943141	0.952274	0.963566	0.956146	0.948617	0.951028	0.948479	0.938069	0.97015	0.967878	0.979946	0.974408
cg19621076	chr1	26800075	HMGN2	Body	0.360999	0.225059	0.187359	0.182015	0.198729	0.154277	0.241593	0.203603	0.106326	0.303046	0.214026	0.287996	0.215342	0.249479	0.236969	0.283746	0.151756	0.24185	0.263656	0.269899	0.208218	0.254954	0.199864	0.254085	0.242678	0.231211	0.266516	0.182712	0.250372	0.28683	0.24254	0.16944	0.262047	0.237875	0.251032	0.249971	0.222573	0.194442	0.249564	0.269541	0.227403	0.294796	0.379141	0.306767	0.374802
cg04599922	chr1	40348330	TRIT1	Body	0.544447	0.511351	0.578359	0.599014	0.608949	0.55236	0.564159	0.557445	0.461448	0.692857	0.500848	0.702054	0.557798	0.624445	0.644441	0.603082	0.565095	0.679546	0.586208	0.61178	0.648743	0.622937	0.592714	0.588161	0.574004	0.611841	0.640762	0.55918	0.641822	0.680912	0.645211	0.628793	0.627448	0.716022	0.618103	0.651461	0.634837	0.600277	0.646718	0.641895	0.656507	0.572657	0.654336	0.658121	0.664932
cg16458866	chr1	40598779			0.336677	0.371321	0.267653	0.336936	0.328633	0.293594	0.372983	0.33464	0.263537	0.28435	0.39811	0.294026	0.32766	0.242518	0.443273	0.424711	0.275746	0.349496	0.391463	0.335988	0.314783	0.287566	0.3078	0.384909	0.30782	0.315834	0.302177	0.360949	0.365006	0.32121	0.356575	0.428617	0.288853	0.265689	0.34674	0.217849	0.351257	0.304693	0.286257	0.420317	0.372195	0.514371	0.409778	0.424085	0.422851
cg26837708	chr1	43149980	YBX1	Body	0.920883	0.889676	0.822379	0.893348	0.853272	0.834113	0.898535	0.961339	0.812283	0.828019	0.837045	0.837866	0.825784	0.811906	0.818958	0.806314	0.694572	0.820422	0.872756	0.834984	0.830996	0.768293	0.791273	0.85992	0.885991	0.81413	0.829853	0.775438	0.806173	0.869755	0.818452	0.834178	0.876601	0.836911	0.766239	0.797484	0.713292	0.702987	0.789534	0.849488	0.91174	0.842134	0.932254	0.893761	0.93181
cg04118124	chr1	43231249	LEPRE1;LEPRE1	Body;Body	0.846671	0.830079	0.798009	0.746934	0.805183	0.775607	0.837004	0.77737	0.813064	0.938082	0.830874	0.871246	0.75957	0.801801	0.874422	0.908677	0.89258	0.909505	0.841992	0.88408	0.850435	0.929756	0.764041	0.839303	0.847866	0.844827	0.903055	0.843423	0.832157	0.897439	0.898396	0.840995	0.829316	0.824719	0.79194	0.906202	0.935067	0.894986	0.904248	0.733979	0.868573	0.847818	0.8282	0.900306	0.867607
cg18806997	chr1	45242078	SNORD46;RPS8;SNORD38A	TSS200;Body;TSS1500	0.0342529	0.0376182	0.0269868	0.0537263	0.0426199	0.017893	0.0278975	0.0507641	0.0196551	0.0451846	0.0351867	0.0702858	0.0504637	0.0486988	0.0808393	0.0807027	0.0306211	0.0351217	0.0474895	0.0528676	0.070805	0.0582393	0.0433227	0.0363844	0.0233771	0.0522478	0.07744	0.0397838	0.0466415	0.0549673	0.111055	0.0869354	0.0519739	0.0674374	0.0399553	0.0638222	0.0496166	0.0397811	0.029328	0.0796004	0.0277407	0.0512489	0.150558	0.0674519	0.104
cg03043406	chr1	45242356	RPS8;SNORD38A	Body;TSS1500	0.606304	0.588351	0.575105	0.650121	0.611603	0.672162	0.722326	0.763021	0.538447	0.737354	0.61536	0.775163	0.625673	0.685965	0.775199	0.792748	0.712208	0.711976	0.726386	0.709311	0.710153	0.799706	0.604376	0.726243	0.732089	0.624239	0.732407	0.683263	0.498266	0.750666	0.767034	0.82494	0.804137	0.653432	0.750629	0.654331	0.741581	0.643675	0.703083	0.706089	0.673275	0.752489	0.755411	0.754908	0.798243
cg08702915	chr1	76253688	RABGGTB;SNORD45B	Body;TSS1500	0.892821	0.865298	0.75152	0.827406	0.853035	0.856794	0.846565	0.862545	0.785295	0.766732	0.836772	0.88215	0.78747	0.80476	0.897598	0.843819	0.700557	0.788186	0.86136	0.893897	0.876479	0.819696	0.814722	0.87449	0.815241	0.891995	0.857411	0.748829	0.85921	0.872494	0.872097	0.894311	0.848304	0.825992	0.859416	0.811599	0.677525	0.73295	0.85852	0.881376	0.848911	0.749717	0.853257	0.604792	0.759713
cg15923350	chr1	163038703	RGS4;RGS4;RGS4;RGS4	1stExon;5'UTR;TSS1500;TSS200	0.302859	0.481993	0.402497	0.363161	0.514916	0.345184	0.359256	0.393216	0.31117	0.352149	0.457176	0.478157	0.336214	0.341544	0.358458	0.29276	0.270647	0.356444	0.26913	0.286518	0.357316	0.231324	0.235464	0.409691	0.305328	0.19618	0.329084	0.242197	0.174173	0.329034	0.344001	0.356651	0.337728	0.320459	0.390033	0.321759	0.382837	0.393069	0.335518	0.421473	0.31764	0.350033	0.471542	0.353489	0.493024
cg24541193	chr1	169433715	SLC19A2	3'UTR	0.881686	0.745958	0.917998	0.771696	0.881847	0.88622	0.786172	0.759424	0.918737	0.673746	0.599779	0.705451	0.63293	0.693935	0.608599	0.570625	0.76423	0.64557	0.567381	0.585084	0.622407	0.66184	0.649704	0.632628	0.654862	0.747059	0.626187	0.781047	0.61697	0.853819	0.573397	0.579205	0.639428	0.795116	0.800831	0.807169	0.82593	0.743544	0.824837	0.62003	0.63377	0.754598	0.645743	0.787893	0.664684
cg03044573	chr1	173835265	GAS5;SNORD78;SNORD44;SNORD80;SNORD79	Body;TSS1500;TSS200;TSS1500;TSS1500	0.65075	0.559622	0.402441	0.577451	0.497332	0.380532	0.528459	0.469946	0.240044	0.579128	0.44633	0.594713	0.451503	0.587498	0.685225	0.593342	0.555517	0.613302	0.432255	0.644232	0.566953	0.518697	0.56205	0.62934	0.580016	0.465727	0.601449	0.507162	0.467885	0.655504	0.591589	0.39005	0.748874	0.636781	0.570841	0.493354	0.63707	0.444727	0.609661	0.689369	0.531698	0.358579	0.688532	0.659871	0.559253
cg07097417	chr1	212002770	LPGAT1	5'UTR	0.478283	0.447348	0.522614	0.461658	0.460249	0.480203	0.538676	0.512502	0.537344	0.715193	0.453176	0.670271	0.558742	0.51177	0.565641	0.681234	0.651205	0.614194	0.54078	0.567451	0.661027	0.636832	0.461743	0.491428	0.582816	0.66155	0.614535	0.585451	0.608831	0.686589	0.494594	0.589895	0.672948	0.581443	0.568117	0.605957	0.627308	0.666125	0.603832	0.616624	0.595785	0.77926	0.677674	0.748123	0.685007
cg02451670	chr1	212207806	INTS7;DTL	Body;TSS1500	0.702699	0.797027	0.753299	0.756241	0.676471	0.762692	0.814534	0.783463	0.700408	0.797455	0.767128	0.739941	0.738426	0.661605	0.766637	0.786969	0.740345	0.801678	0.738336	0.756865	0.734323	0.747372	0.732985	0.718019	0.807236	0.683351	0.752342	0.715625	0.756612	0.753005	0.754409	0.817536	0.762003	0.713888	0.739925	0.802535	0.770227	0.860116	0.794292	0.765962	0.772729	0.759673	0.839405	0.776279	0.884725
cg16387254	chr1	231472287	C1orf124;C1orf124;EXOC8	TSS1500;TSS1500;1stExon	0.622581	0.567711	0.571575	0.605615	0.579319	0.63068	0.641772	0.678568	0.640409	0.807775	0.66869	0.693839	0.979245	0.623289	0.700749	0.715256	0.729622	0.721694	0.659304	0.638437	0.668992	0.708247	0.60356	0.63472	0.641585	0.731744	0.730414	0.632702	0.586692	0.663163	0.665429	0.641585	0.625663	0.665388	0.740236	0.976733	0.698767	0.695099	0.705192	0.649143	0.745895	0.705743	0.592182	0.683509	0.571527
cg25334928	chr10	18689430	CACNB2;CACNB2;CACNB2;CACNB2;CACNB2;CACNB2;CACNB2;CACNB2;CACNB2	Body;Body;Body;Body;Body;TSS200;Body;Body;Body	0.33279	0.272833	0.266718	0.226971	0.224454	0.256281	0.270015	0.283869	0.260892	0.315716	0.334658	0.313817	0.320095	0.411386	0.349373	0.327589	0.340193	0.340414	0.409911	0.36258	0.32329	0.273543	0.385505	0.363788	0.308947	0.317398	0.275444	0.31622	0.356679	0.319334	0.341621	0.311589	0.344746	0.31778	0.396898	0.387438	0.305422	0.399992	0.28067	0.339119	0.371048	0.295303	0.25808	0.327991	0.323971
cg02863179	chr10	63779053	ARID5B	Body	0.660277	0.736787	0.724237	0.634137	0.622366	0.630592	0.82016	0.852982	0.81693	0.584939	0.637424	0.679805	0.539459	0.60695	0.616159	0.714543	0.58883	0.699795	0.646775	0.698805	0.529694	0.779011	0.67298	0.589097	0.683766	0.681256	0.662965	0.670606	0.540477	0.627448	0.670368	0.685548	0.686761	0.606202	0.60255	0.624891	0.584066	0.786548	0.634692	0.661384	0.795552	0.725965	0.704458	0.691737	0.827597
cg04197548	chr10	75004945	DNAJC9	Body	0.287935	0.215897	0.260445	0.225309	0.292445	0.273395	0.26687	0.222174	0.212491	0.255157	0.316905	0.259904	0.258491	0.294745	0.270615	0.274545	0.303076	0.321352	0.239059	0.239095	0.330105	0.344878	0.298113	0.300573	0.263022	0.316324	0.34603	0.227209	0.219689	0.267544	0.281191	0.243785	0.197003	0.339529	0.279559	0.344597	0.322101	0.351139	0.29005	0.279178	0.320737	0.378874	0.295738	0.36503	0.364479
cg03487027	chr10	77159055	ZNF503	Body	0.977373	0.803811	0.989248	0.976049	0.971716	0.938332	0.973167	0.967651	0.877089	0.976295	0.987187	0.97789	0.974582	0.980398	0.988387	0.978167	0.981833	0.979732	0.982028	0.984618	0.976117	0.98786	0.979737	0.979741	0.97927	0.98608	0.980268	0.976763	0.977022	0.981711	0.988644	0.98012	0.98615	0.976247	0.978787	0.98467	0.975731	0.97747	0.981855	0.984393	0.987283	0.981254	0.978329	0.973934	0.978075
cg06359132	chr10	99160096	RRP12;RRP12	Body;Body	0.688485	0.554418	0.647244	0.713169	0.594349	0.580534	0.612949	0.60062	0.53503	0.768393	0.682816	0.725203	0.764005	0.726781	0.761701	0.749497	0.688914	0.810764	0.728566	0.722214	0.725971	0.727532	0.63995	0.754803	0.714129	0.720414	0.736559	0.658833	0.807786	0.81786	0.794455	0.747223	0.697873	0.754101	0.802945	0.77577	0.763813	0.698891	0.814933	0.739087	0.746885	0.745513	0.710235	0.740163	0.699369
cg00995253	chr10	134853181			0.637616	0.786935	0.71579	0.69124	0.630332	0.635865	0.802126	0.769319	0.730205	0.839757	0.805573	0.844457	0.760324	0.860551	0.891059	0.82221	0.818457	0.798515	0.833357	0.843281	0.841099	0.811008	0.811632	0.80494	0.823293	0.750687	0.749992	0.819932	0.777539	0.845853	0.728903	0.849863	0.819213	0.904873	0.870978	0.822561	0.747757	0.816463	0.789816	0.874502	0.86838	0.854132	0.691302	0.637573	0.818159
cg02207686	chr10	135051532	VENTX	1stExon	0.114095	0.109812	0.0856217	0.086198	0.0568809	0.0748417	0.202577	0.161512	0.0954326	0.0944332	0.0580433	0.057881	0.12244	0.149877	0.157823	0.149469	0.0640052	0.0874885	0.0867616	0.0727931	0.0897281	0.102408	0.143557	0.102666	0.077133	0.0513662	0.103791	0.0790847	0.0743639	0.152687	0.0864639	0.174953	0.0900191	0.0565386	0.0432488	0.0332316	0.10495	0.119186	0.107937	0.106354	0.057515	0.145708	0.333693	0.281327	0.287307
cg24869272	chr11	850296	TSPAN4;TSPAN4;TSPAN4;TSPAN4;TSPAN4;TSPAN4;TSPAN4	5'UTR;5'UTR;5'UTR;5'UTR;5'UTR;5'UTR;5'UTR	0.254187	0.249921	0.240946	0.379719	0.309769	0.206416	0.269207	0.217752	0.294201	0.527013	0.715048	0.404417	0.398685	0.313171	0.513868	0.519434	0.318475	0.448192	0.345284	0.274404	0.370077	0.438231	0.371024	0.332715	0.384166	0.384985	0.410017	0.228715	0.340589	0.297367	0.282261	0.450196	0.418508	0.418789	0.431027	0.226314	0.344672	0.354062	0.419905	0.352429	0.390812	0.402439	0.310267	0.416483	0.47477
cg05405872	chr11	16761533	C11orf58;C11orf58	Body;5'UTR	0.70053	0.615628	0.609745	0.639231	0.662589	0.627453	0.704607	0.655745	0.525438	0.617133	0.785748	0.718607	0.602747	0.718503	0.723468	0.646862	0.640114	0.684928	0.654878	0.646886	0.722579	0.680576	0.561047	0.700342	0.738901	0.706467	0.698518	0.647771	0.679927	0.681076	0.681247	0.743626	0.666807	0.604781	0.654192	0.656921	0.62124	0.618597	0.647874	0.633685	0.759007	0.798496	0.788825	0.789287	0.798248
cg10262997	chr11	18654886	SPTY2D1	Body	0.41394	0.302283	0.320593	0.406495	0.430779	0.413801	0.379255	0.479789	0.318028	0.241486	0.334603	0.389861	0.29566	0.269102	0.356965	0.481502	0.273646	0.288232	0.35191	0.347582	0.391579	0.356538	0.258031	0.408775	0.313954	0.223929	0.443728	0.23163	0.234262	0.388456	0.424905	0.441206	0.397112	0.423503	0.250171	0.330965	0.287065	0.276448	0.272377	0.448115	0.391236	0.340239	0.518066	0.411559	0.540029
cg02565993	chr11	27015592	FIBIN	TSS200	0.307763	0.294809	0.177444	0.172424	0.106618	0.229065	0.223909	0.176659	0.219699	0.23776	0.119803	0.183753	0.30423	0.269947	0.241335	0.144317	0.170817	0.140888	0.298114	0.339619	0.207081	0.218818	0.22734	0.30805	0.235869	0.20481	0.209401	0.153813	0.266823	0.215934	0.278422	0.147777	0.405644	0.257179	0.29792	0.154666	0.19647	0.172351	0.18276	0.273392	0.324299	0.368279	0.225748	0.327994	0.272764
cg20140054	chr11	62445776	UBXN1	Body	0.380369	0.33485	0.405953	0.278952	0.33465	0.329296	0.40001	0.365387	0.346836	0.392184	0.241988	0.332688	0.302373	0.231923	0.359911	0.357163	0.276586	0.297995	0.286284	0.294769	0.30029	0.318481	0.297646	0.268572	0.173524	0.252879	0.276221	0.276967	0.268257	0.331637	0.304003	0.296037	0.294482	0.333045	0.309934	0.333536	0.291981	0.192158	0.313541	0.309278	0.384052	0.428729	0.38055	0.382323	0.433542
cg08425810	chr12	58132558	AGAP2;AGAP2	TSS1500;Body	0.724083	0.436871	0.306472	0.649098	0.761649	0.213564	0.628692	0.617308	0.425582	0.721168	0.764024	0.828205	0.740759	0.489464	0.847071	0.631862	0.651588	0.666654	0.611458	0.657385	0.610342	0.804903	0.540373	0.587564	0.677328	0.799848	0.659627	0.712303	0.699058	0.483297	0.679218	0.700187	0.793748	0.687028	0.478772	0.427733	0.681976	0.773183	0.675107	0.805558	0.701979	0.795936	0.755133	0.862477	0.419875
cg23189194	chr12	58679494			0.714165	0.737654	0.587522	0.778501	0.61303	0.781899	0.814161	0.778326	0.760806	0.811613	0.799935	0.694015	0.760121	0.684645	0.692916	0.848731	0.706782	0.773972	0.730455	0.643112	0.821495	0.805781	0.673425	0.688009	0.648091	0.848053	0.742828	0.771667	0.696154	0.590367	0.664573	0.814319	0.765026	0.823278	0.662744	0.804021	0.693643	0.746876	0.683326	0.849422	0.654718	0.856048	0.816461	0.860997	0.879163
cg11246938	chr12	115112433	TBX3;TBX3	Body;Body	0.491226	0.419218	0.492322	0.528639	0.543007	0.563496	0.584909	0.551565	0.387784	0.62697	0.54376	0.498492	0.584285	0.564727	0.707326	0.753464	0.601545	0.590171	0.490573	0.647381	0.635551	0.60799	0.66699	0.617404	0.660007	0.768014	0.65421	0.659521	0.704907	0.571627	0.618271	0.631915	0.731269	0.675243	0.460003	0.651033	0.706018	0.784934	0.572433	0.621775	0.515155	0.549243	0.676293	0.644892	0.558953
cg17329393	chr13	32820875	FRY	Body	0.791307	0.844431	0.688684	0.853906	0.817196	0.781885	0.872062	0.839565	0.778445	0.784241	0.797893	0.739123	0.839279	0.861004	0.869124	0.819519	0.722905	0.801552	0.789569	0.753915	0.782053	0.782202	0.784419	0.7964	0.809365	0.708826	0.752182	0.745944	0.793253	0.810294	0.843551	0.839319	0.84898	0.770121	0.722972	0.757739	0.741214	0.838585	0.746371	0.814861	0.777341	0.861159	0.812059	0.874547	0.857428
cg02397552	chr13	77576078	CLN5	3'UTR	0.903777	0.853275	0.800228	0.877436	0.891944	0.807318	0.942424	0.948047	0.827371	0.929704	0.923979	0.871174	0.902778	0.891791	0.91411	0.873126	0.895949	0.943131	0.924257	0.910157	0.842823	0.911236	0.907388	0.909142	0.870951	0.905829	0.877508	0.91335	0.888755	0.917473	0.900372	0.866949	0.876903	0.89436	0.870122	0.85206	0.880051	0.912451	0.798235	0.909489	0.926653	0.874205	0.89536	0.935275	0.945138
cg20107668	chr13	113624471	MCF2L	Body	0.534659	0.540961	0.540289	0.551761	0.545627	0.451767	0.519229	0.495899	0.533848	0.48598	0.494332	0.53674	0.565061	0.591966	0.590219	0.52742	0.475121	0.511759	0.485421	0.562807	0.515402	0.543859	0.506894	0.562012	0.537957	0.505258	0.540547	0.47541	0.540809	0.572799	0.524126	0.472535	0.597392	0.547244	0.510588	0.59107	0.491568	0.515488	0.53253	0.588562	0.535525	0.546784	0.574572	0.606311	0.559983
cg19900050	chr13	115001386	CDC16;CDC16	Body;Body	0.699886	0.466541	0.466749	0.385914	0.472144	0.550971	0.648647	0.671756	0.430367	0.606789	0.355669	0.599746	0.486806	0.52643	0.572717	0.656281	0.446465	0.668816	0.515143	0.479903	0.527306	0.584476	0.489569	0.471202	0.509027	0.514903	0.70317	0.503621	0.48382	0.616037	0.597875	0.597157	0.528945	0.596451	0.585643	0.563292	0.479602	0.576897	0.593328	0.60038	0.691288	0.563531	0.552737	0.565966	0.471444
cg06768599	chr14	24785488	LTB4R;LTB4R	Body;Body	0.945717	0.880809	0.907946	0.887262	0.883474	0.775772	0.933137	0.902595	0.827716	0.964982	0.975223	0.972569	0.966361	0.978384	0.962196	0.969531	0.972823	0.96988	0.962914	0.9641	0.968869	0.971071	0.967045	0.959344	0.965244	0.970811	0.966034	0.958261	0.967149	0.955239	0.970009	0.973377	0.975611	0.968215	0.98023	0.968168	0.962215	0.974638	0.960048	0.963876	0.970031	0.956751	0.939774	0.945846	0.9579
cg18596636	chr15	26915732	GABRB3;GABRB3	Body;Body	0.719986	0.717284	0.799656	0.753913	0.72687	0.768104	0.787011	0.772385	0.780485	0.924035	0.917197	0.940992	0.873107	0.750851	0.929622	0.935888	0.874883	0.891325	0.956158	0.838838	0.928575	0.937207	0.933786	0.907128	0.924673	0.924805	0.931372	0.891023	0.923723	0.910905	0.950058	0.933779	0.901274	0.753511	0.917069	0.871005	0.910609	0.911331	0.855652	0.930302	0.901626	0.745057	0.893186	0.806903	0.775886
cg06871560	chr15	52944233	KIAA1370	Body	0.528238	0.474645	0.469448	0.542365	0.618855	0.527142	0.606956	0.673929	0.458802	0.689407	0.691312	0.599415	0.580839	0.585694	0.573471	0.631405	0.567766	0.697364	0.673865	0.597566	0.634575	0.665428	0.485361	0.595245	0.603195	0.520757	0.648354	0.432605	0.623248	0.54923	0.617856	0.755546	0.512687	0.622601	0.540241	0.543158	0.637699	0.702031	0.627009	0.670153	0.807263	0.686619	0.665871	0.707045	0.639868
cg19393677	chr15	67841407	MAP2K5;MAP2K5	Body;Body	0.813355	0.760689	0.851387	0.745845	0.849649	0.849512	0.854188	0.893602	0.733921	0.888539	0.843159	0.856379	0.836155	0.814632	0.917324	0.869024	0.885777	0.90574	0.905393	0.744162	0.795249	0.880233	0.855815	0.881359	0.784529	0.926506	0.887996	0.894013	0.754962	0.941702	0.898326	0.896634	0.88781	0.905356	0.817829	0.924252	0.860469	0.898028	0.789834	0.876929	0.897922	0.865849	0.861099	0.87114	0.869001
cg02119938	chr15	78505051	ACSBG1	Body	0.788161	0.900057	0.901736	0.730506	0.805972	0.854361	0.902775	0.908331	0.814809	0.853438	0.921807	0.911041	0.931585	0.942446	0.936256	0.950713	0.941501	0.904171	0.94719	0.951102	0.949472	0.860808	0.904783	0.903086	0.969267	0.960216	0.879551	0.870158	0.946999	0.932336	0.953615	0.927019	0.936369	0.949059	0.961036	0.913778	0.819221	0.923659	0.937524	0.953634	0.935262	0.844794	0.909253	0.951473	0.926977
cg08631783	chr15	89418456	ACAN;ACAN	3'UTR;3'UTR	0.734044	0.754467	0.718406	0.684968	0.709613	0.682317	0.734752	0.74649	0.752502	0.775487	0.773636	0.821751	0.756016	0.705424	0.731547	0.786384	0.749388	0.79758	0.739243	0.770811	0.739316	0.75362	0.773963	0.759498	0.782732	0.791472	0.746687	0.809319	0.737364	0.780075	0.780699	0.820281	0.801231	0.844703	0.779655	0.744756	0.755777	0.721233	0.783738	0.776739	0.690944	0.824986	0.793282	0.790576	0.773921
cg03804128	chr16	635623			0.274293	0.269825	0.250554	0.204902	0.28813	0.292791	0.267847	0.288382	0.322788	0.316604	0.315892	0.355282	0.267031	0.31361	0.347689	0.397437	0.224102	0.31121	0.268462	0.337448	0.346998	0.289218	0.325543	0.317258	0.293861	0.292727	0.370425	0.344706	0.282582	0.440821	0.310354	0.363098	0.245851	0.412714	0.266607	0.295483	0.379584	0.334175	0.42195	0.433403	0.425656	0.297539	0.323592	0.361363	0.346174
cg13951797	chr16	2204381	TRAF7	TSS1500	0.514207	0.4415	0.500844	0.615564	0.557238	0.421191	0.547072	0.632226	0.339923	0.451353	0.458323	0.517148	0.385242	0.446657	0.503057	0.47813	0.410068	0.462399	0.455763	0.525739	0.511618	0.415177	0.464486	0.490102	0.498659	0.419565	0.558725	0.370812	0.477081	0.565697	0.510549	0.50085	0.595052	0.486067	0.408756	0.427993	0.472904	0.350502	0.40784	0.553361	0.475719	0.443649	0.623339	0.454172	0.658019
cg04141008	chr16	3843232	CREBBP;CREBBP	Body;Body	0.740701	0.692196	0.676444	0.716966	0.671064	0.681157	0.721858	0.738062	0.629019	0.845577	0.779801	0.712169	0.782878	0.769012	0.736604	0.788688	0.820165	0.819454	0.823319	0.707294	0.782004	0.841308	0.76599	0.79629	0.702598	0.787123	0.787572	0.801739	0.822663	0.817626	0.806885	0.826841	0.744653	0.794052	0.703085	0.775265	0.838735	0.86068	0.78004	0.80375	0.803366	0.685633	0.708702	0.676414	0.676567
cg00530414	chr16	18800193	RPS15A;RPS15A	Body;Body	0.439537	0.32109	0.357466	0.319653	0.359227	0.313277	0.393042	0.426963	0.240515	0.359688	0.306864	0.485352	0.396763	0.338955	0.381493	0.378091	0.377858	0.345761	0.395929	0.421655	0.378714	0.378967	0.354966	0.405721	0.378132	0.362897	0.36925	0.324892	0.401257	0.462167	0.406497	0.359811	0.498421	0.326889	0.385445	0.455126	0.384773	0.318045	0.382183	0.42002	0.367394	0.411595	0.524544	0.36948	0.525559
cg08632420	chr16	19117471			0.619718	0.60097	0.388698	0.708607	0.515466	0.541067	0.714901	0.759481	0.609301	0.69357	0.726971	0.604208	0.58556	0.558506	0.564609	0.507186	0.598577	0.667554	0.575016	0.566826	0.65131	0.532188	0.526028	0.695358	0.663855	0.616566	0.49946	0.720128	0.52745	0.591152	0.591798	0.808598	0.654176	0.626734	0.449623	0.636512	0.663831	0.700772	0.483572	0.576795	0.696973	0.576578	0.67839	0.653822	0.764041
cg01194320	chr16	50493166			0.814496	0.764614	0.566485	0.701596	0.75678	0.852607	0.880215	0.787513	0.606805	0.799167	0.749583	0.83505	0.719368	0.720425	0.837371	0.825049	0.788496	0.684232	0.758372	0.696848	0.776542	0.685816	0.755649	0.724275	0.784795	0.632462	0.726588	0.81718	0.81754	0.736073	0.595977	0.856578	0.734965	0.872396	0.83456	0.682702	0.726948	0.750558	0.749944	0.775979	0.706428	0.835072	0.860563	0.8146	0.87634
cg00147286	chr16	70713933	MTSS1L	Body	0.973064	0.794565	0.837502	0.904359	0.855805	0.961702	0.950586	0.971719	0.888363	0.89557	0.949023	0.968427	0.939978	0.944857	0.968147	0.967868	0.895188	0.964927	0.962868	0.924647	0.952027	0.953513	0.951118	0.968222	0.949583	0.931622	0.903739	0.934922	0.813428	0.899002	0.908265	0.972409	0.944614	0.937776	0.929711	0.930512	0.958278	0.965426	0.936392	0.938139	0.950216	0.953107	0.936198	0.942232	0.952389
cg04017036	chr16	73104388			0.929164	0.923229	0.891484	0.918728	0.91843	0.865635	0.921249	0.888058	0.806381	0.955215	0.926861	0.942713	0.952654	0.93795	0.953512	0.935214	0.919699	0.952661	0.884062	0.94563	0.93999	0.927866	0.947714	0.944343	0.932808	0.933657	0.938588	0.938576	0.94369	0.956483	0.93646	0.940233	0.959701	0.93614	0.947367	0.919046	0.953037	0.950913	0.945478	0.930698	0.87319	0.928363	0.941907	0.951004	0.915276
cg00715696	chr16	85660534	KIAA0182;KIAA0182	5'UTR;Body	0.164557	0.377328	0.181711	0.320973	0.418235	0.260634	0.474744	0.461977	0.189278	0.478917	0.324042	0.330632	0.364332	0.351768	0.452279	0.433848	0.326361	0.447554	0.40466	0.37544	0.376878	0.52233	0.400176	0.268192	0.346558	0.412622	0.391644	0.266195	0.410347	0.209461	0.491074	0.618749	0.502567	0.356235	0.332176	0.259813	0.36341	0.483391	0.210641	0.385778	0.455798	0.463794	0.451886	0.365802	0.349861
cg08845973	chr16	89592071	SPG7;SPG7	Body;Body	0.882545	0.922178	0.820584	0.940169	0.900304	0.896515	0.938525	0.907269	0.847881	0.936703	0.942961	0.84655	0.873108	0.87902	0.849273	0.86038	0.925263	0.924179	0.899978	0.90041	0.874078	0.861536	0.864184	0.842987	0.880585	0.86536	0.881739	0.866886	0.889166	0.919911	0.901031	0.939253	0.908632	0.896127	0.90759	0.860411	0.88483	0.909489	0.791983	0.898309	0.899543	0.904672	0.927913	0.918053	0.916347
cg23833461	chr17	9929528	GAS7;GAS7;GAS7;GAS7	1stExon;Body;Body;5'UTR	0.985146	0.986764	0.937097	0.986827	0.983911	0.902405	0.957256	0.981515	0.903281	0.974348	0.98643	0.983685	0.982287	0.974893	0.966152	0.981203	0.93734	0.980417	0.97731	0.983537	0.971983	0.980992	0.982935	0.979491	0.964285	0.982146	0.984762	0.981945	0.983763	0.984173	0.938451	0.984842	0.981444	0.984671	0.971242	0.952787	0.973147	0.982739	0.976391	0.984476	0.9834	0.976343	0.984807	0.983614	0.983192
cg24524013	chr17	9929719	GAS7;GAS7;GAS7	Body;Body;TSS200	0.578508	0.522549	0.590925	0.53267	0.552047	0.506829	0.525711	0.531069	0.586126	0.569685	0.494564	0.615757	0.643725	0.644185	0.64436	0.667674	0.555895	0.60712	0.602485	0.61291	0.622479	0.639138	0.641287	0.62882	0.64719	0.685916	0.656939	0.643481	0.598402	0.719643	0.602097	0.59199	0.598201	0.708607	0.661262	0.608995	0.640012	0.605403	0.67352	0.680723	0.585571	0.596294	0.574399	0.62187	0.634407
cg16565409	chr17	27048223	RPL23A;SNORD4A	Body;TSS1500	0.383528	0.199863	0.333689	0.315604	0.356369	0.240089	0.335859	0.343214	0.158211	0.380899	0.235052	0.352399	0.446052	0.349637	0.505826	0.542693	0.233594	0.343748	0.437002	0.457154	0.429003	0.436255	0.362038	0.457278	0.369635	0.353696	0.440706	0.396035	0.383492	0.52328	0.538547	0.349309	0.563712	0.375037	0.382864	0.458975	0.431677	0.352186	0.393642	0.473661	0.411046	0.339829	0.442426	0.307573	0.353369
cg01805124	chr17	30814031	CDK5R1	TSS200	0.00811871	0.0068072	0.00513977	0.00922094	0.0105315	0.0101995	0.00646139	0.00622335	0.0122434	0.0157998	0.015691	0.0160121	0.0108506	0.0141695	0.0189077	0.0142041	0.0322145	0.0220155	0.0180598	0.0152405	0.0199834	0.0162879	0.0226491	0.0223228	0.0205612	0.0205349	0.0287785	0.0194725	0.0119428	0.0214663	0.0202589	0.0199444	0.0203781	0.0354506	0.0168463	0.0181867	0.00969787	0.0178565	0.0158181	0.0178533	0.0120824	0.00958428	0.0152821	0.00984013	0.00891642
cg05780139	chr17	37008512	RPL23	Body	0.638935	0.300779	0.334953	0.478008	0.5157	0.329334	0.531754	0.619598	0.199282	0.474755	0.462672	0.433405	0.489449	0.409781	0.482929	0.483685	0.356947	0.491523	0.5407	0.5067	0.500313	0.266523	0.486238	0.563992	0.308925	0.366465	0.482061	0.367603	0.593066	0.593375	0.553575	0.456251	0.514705	0.369474	0.429049	0.428827	0.389637	0.290705	0.476734	0.546516	0.462575	0.342697	0.613368	0.352093	0.541119
cg19170156	chr17	42579652	GPATCH8	Body	0.650036	0.468232	0.442122	0.456715	0.471914	0.566169	0.789834	0.802002	0.439984	0.364127	0.396767	0.597538	0.500704	0.501185	0.480002	0.475607	0.456402	0.430948	0.496008	0.506531	0.500592	0.397566	0.4858	0.399822	0.493112	0.46353	0.503433	0.472712	0.510706	0.59998	0.449149	0.531631	0.602483	0.477678	0.441413	0.462699	0.462216	0.436951	0.591544	0.585665	0.62185	0.499905	0.516671	0.573243	0.636844
cg17733447	chr17	45929399	SP6	5'UTR	0.284263	0.308759	0.215695	0.188997	0.232381	0.201816	0.308684	0.349391	0.237742	0.268068	0.29813	0.330946	0.288577	0.330935	0.343457	0.290125	0.208713	0.242046	0.327868	0.2874	0.364243	0.290095	0.374466	0.327379	0.355599	0.30055	0.319443	0.346659	0.320727	0.283991	0.356248	0.168569	0.381906	0.303403	0.250215	0.241212	0.232207	0.321754	0.290241	0.403417	0.277293	0.213321	0.400618	0.282277	0.352397
cg16081388	chr17	60215342			0.532533	0.575009	0.577888	0.583084	0.59251	0.576395	0.57016	0.541966	0.507801	0.597171	0.647152	0.549942	0.535398	0.529662	0.578152	0.576006	0.511724	0.555659	0.560653	0.585842	0.575155	0.570031	0.558284	0.609894	0.553447	0.570973	0.591756	0.563621	0.571039	0.527401	0.586612	0.613836	0.539439	0.53793	0.544454	0.539339	0.533933	0.600949	0.576522	0.527469	0.560666	0.617307	0.630065	0.615881	0.61258
cg12793711	chr17	79477853	ACTG1	Body	0.204897	0.163873	0.117694	0.279894	0.268415	0.129846	0.237336	0.268262	0.0638571	0.155184	0.200703	0.146083	0.199976	0.255427	0.199353	0.1624	0.10116	0.171282	0.192506	0.170588	0.195006	0.167719	0.217346	0.14966	0.142029	0.171627	0.225033	0.138521	0.179026	0.241371	0.202637	0.158673	0.227638	0.191354	0.098244	0.136094	0.0952798	0.130967	0.101921	0.340918	0.173088	0.259472	0.395392	0.2423	0.229417
cg19917300	chr17	80022823	DUS1L	Body	0.852108	0.725639	0.809132	0.836824	0.82117	0.828372	0.77442	0.802638	0.708013	0.86857	0.845323	0.909926	0.844007	0.830619	0.865767	0.893127	0.82605	0.857126	0.875102	0.849169	0.849519	0.82463	0.822969	0.864973	0.900333	0.89065	0.894802	0.847247	0.876895	0.898672	0.903284	0.886122	0.903867	0.884953	0.833159	0.86998	0.879519	0.862559	0.862995	0.88681	0.864538	0.825894	0.860003	0.817289	0.80316
cg24220178	chr17	80541649	FOXK2	Body	0.726203	0.671375	0.708009	0.818889	0.791601	0.784643	0.764637	0.829813	0.592707	0.916538	0.918181	0.890833	0.933713	0.811329	0.880816	0.894479	0.830029	0.851838	0.883824	0.857067	0.846813	0.898386	0.915872	0.878459	0.805442	0.818793	0.888684	0.810094	0.903755	0.879489	0.889439	0.925726	0.903805	0.873058	0.808732	0.810524	0.735187	0.914853	0.90503	0.933648	0.873	0.777465	0.928653	0.826187	0.902486
cg13720868	chr18	12376199	AFG3L2	Body	0.50262	0.40887	0.50817	0.490577	0.448216	0.468324	0.474961	0.488373	0.391547	0.481872	0.520835	0.433182	0.443012	0.414066	0.581094	0.581145	0.367004	0.450852	0.479226	0.47512	0.491096	0.451811	0.338494	0.4698	0.413163	0.559642	0.544659	0.383783	0.491484	0.56043	0.509711	0.471876	0.458582	0.447648	0.471082	0.498049	0.518708	0.388292	0.518717	0.569139	0.463355	0.503524	0.56027	0.52477	0.483145
cg08097581	chr19	15528589	AKAP8L	Body	0.480756	0.530349	0.57221	0.547234	0.529207	0.467265	0.46878	0.495702	0.477034	0.614236	0.457416	0.610985	0.57625	0.579085	0.627066	0.571963	0.608431	0.618325	0.586422	0.560677	0.560343	0.583114	0.527013	0.550594	0.556079	0.588466	0.621608	0.544801	0.566141	0.652198	0.612864	0.577793	0.605113	0.604969	0.531217	0.617201	0.607659	0.541398	0.597172	0.588655	0.532321	0.525599	0.535608	0.585893	0.587597
cg26741350	chr19	33462235	CCDC123;C19orf40	Body;TSS1500	0.465289	0.263824	0.351525	0.304247	0.231304	0.292347	0.334467	0.456299	0.245789	0.401661	0.287483	0.426083	0.261315	0.490136	0.430539	0.452072	0.386514	0.414838	0.540734	0.472879	0.385411	0.365967	0.278995	0.419161	0.507575	0.386298	0.439031	0.365986	0.427565	0.439048	0.539388	0.508294	0.511885	0.453492	0.349057	0.426137	0.312549	0.476207	0.431344	0.493522	0.628891	0.44168	0.508146	0.463952	0.455679
cg13522462	chr19	44576874	ZNF284	5'UTR	0.703785	0.188834	0.406665	0.322951	0.260205	0.503502	0.48456	0.413239	0.148953	0.495277	0.437869	0.406648	0.289813	0.316949	0.499016	0.587512	0.440665	0.363282	0.380126	0.548198	0.426182	0.426569	0.25668	0.398958	0.397154	0.413005	0.467261	0.413922	0.532784	0.457038	0.505143	0.559379	0.415437	0.308258	0.451523	0.423591	0.405454	0.509065	0.330847	0.41188	0.299336	0.481611	0.469306	0.357665	0.596944
cg21632975	chr19	46456210	NOVA2	Body	0.20979	0.188645	0.204503	0.206519	0.225589	0.198703	0.225569	0.164549	0.198182	0.231409	0.248328	0.166501	0.170316	0.177176	0.238337	0.216005	0.231204	0.201534	0.206414	0.173861	0.1907	0.252322	0.228487	0.1578	0.137643	0.282795	0.188714	0.183227	0.171868	0.189786	0.215441	0.252586	0.160509	0.1844	0.139548	0.183678	0.196595	0.245967	0.180733	0.182454	0.205331	0.233492	0.249975	0.253803	0.23192
cg24439315	chr19	51067388	LRRC4B	5'UTR	0.225556	0.194276	0.301453	0.24882	0.254106	0.132162	0.214627	0.22403	0.228026	0.142874	0.321167	0.122772	0.300418	0.299711	0.31729	0.186189	0.27012	0.354485	0.142058	0.390108	0.278603	0.133675	0.244663	0.119461	0.315909	0.308506	0.258103	0.299463	0.215672	0.267317	0.168612	0.242548	0.278065	0.183445	0.195438	0.226706	0.25395	0.109518	0.271343	0.367696	0.128153	0.291454	0.277104	0.385523	0.105413
cg08883213	chr19	55728836			0.508781	0.394174	0.406499	0.445281	0.755853	0.502516	0.611535	0.569875	0.253667	0.796185	0.552864	0.6642	0.544719	0.778993	0.672237	0.736321	0.770507	0.771057	0.792333	0.727266	0.704182	0.779923	0.472545	0.872502	0.803766	0.827897	0.745444	0.730144	0.787597	0.689975	0.827487	0.872881	0.818695	0.689927	0.866774	0.748665	0.728757	0.855803	0.727089	0.786635	0.863314	0.662946	0.758698	0.722491	0.603377
cg18011760	chr2	19320928			0.645876	0.941047	0.890005	0.821472	0.852615	0.939155	0.937736	0.932345	0.909753	0.970695	0.921964	0.964985	0.961297	0.953676	0.962628	0.949203	0.978408	0.971837	0.972515	0.953802	0.969717	0.972545	0.965852	0.968301	0.933583	0.956837	0.968724	0.966551	0.911651	0.955084	0.96908	0.932437	0.977624	0.929896	0.962982	0.976312	0.975663	0.969341	0.979842	0.95278	0.970953	0.971113	0.960371	0.959638	0.971647
cg18145105	chr2	97166422	NEURL3	Body	0.46983	0.606204	0.497142	0.438972	0.516444	0.462492	0.438768	0.418938	0.423851	0.470801	0.633501	0.435519	0.561726	0.498293	0.535738	0.582083	0.435881	0.524901	0.481686	0.576725	0.488508	0.453731	0.651099	0.523425	0.495718	0.543099	0.496168	0.682643	0.462161	0.485591	0.549846	0.62882	0.496315	0.507867	0.54942	0.458464	0.459381	0.505376	0.52683	0.656933	0.496449	0.544302	0.557501	0.58795	0.604148
cg14416623	chr2	133561787	NCKAP5;NCKAP5	Body;Body	0.0123956	0.0152268	0.0180788	0.008187	0.0144606	0.0259615	0.0338423	0.0117613	0.0229792	0.037363	0.032382	0.0249566	0.0775171	0.0986502	0.0445681	0.0292641	0.0585312	0.0753611	0.0554377	0.0295167	0.0494168	0.0627923	0.0580976	0.0611367	0.0315931	0.0567425	0.048468	0.0290107	0.0640562	0.0608764	0.0927777	0.0422774	0.0399345	0.0495038	0.100116	0.0713432	0.0508158	0.0727833	0.0619016	0.0862941	0.0277981	0.0192506	0.0219108	0.0517182	0.035902
cg21376136	chr2	152830572	CACNB4;CACNB4;CACNB4;CACNB4	Body;Body;Body;TSS200	0.323805	0.306899	0.158613	0.366895	0.357787	0.154942	0.387322	0.428662	0.143899	0.280436	0.314512	0.219811	0.269824	0.325547	0.274849	0.209458	0.158344	0.145063	0.366536	0.305037	0.298722	0.268235	0.25346	0.338644	0.30636	0.343694	0.225263	0.214109	0.272618	0.22714	0.251495	0.292853	0.30745	0.284951	0.176104	0.119665	0.200266	0.327506	0.195382	0.429584	0.304478	0.345448	0.329099	0.328599	0.282846
cg18484299	chr2	171787393	GORASP2	Body	0.864989	0.846831	0.861601	0.895127	0.879171	0.819207	0.911525	0.856159	0.798336	0.934078	0.825172	0.893243	0.858158	0.874818	0.895123	0.886728	0.886061	0.912061	0.840231	0.846136	0.848888	0.874281	0.809898	0.814863	0.876509	0.837748	0.918408	0.835576	0.884888	0.8818	0.841621	0.874161	0.908864	0.848441	0.892868	0.890955	0.874203	0.871996	0.920557	0.847478	0.908272	0.90278	0.924131	0.908853	0.927071
cg14157435	chr2	206628692	NRP2;NRP2;NRP2;NRP2;NRP2	Body;Body;Body;Body;Body	0.372603	0.246345	0.36442	0.439431	0.224566	0.334779	0.415577	0.442092	0.338672	0.41293	0.448503	0.619766	0.489002	0.38305	0.640817	0.599347	0.530735	0.577865	0.47081	0.600492	0.601458	0.646455	0.620513	0.632382	0.85579	0.462934	0.592319	0.687832	0.34941	0.491082	0.474196	0.611614	0.485737	0.726206	0.362225	0.72454	0.379386	0.727481	0.610228	0.55186	0.65327	0.537301	0.561082	0.163707	0.643533
cg05783384	chr2	218843735			0.573054	0.659193	0.520316	0.670011	0.647291	0.412241	0.650562	0.619904	0.427427	0.868007	0.833911	0.846016	0.779163	0.698508	0.759061	0.64607	0.55779	0.790831	0.836792	0.75692	0.707946	0.850218	0.751343	0.706339	0.642872	0.812719	0.692666	0.691469	0.617652	0.781769	0.881845	0.781204	0.883709	0.813546	0.688287	0.6105	0.603176	0.730441	0.635706	0.883535	0.814159	0.802659	0.872303	0.932469	0.848571
cg27661104	chr2	232645033	PDE6D	Body	0.546753	0.550699	0.464712	0.494805	0.488953	0.477671	0.661167	0.598879	0.492639	0.560968	0.551222	0.576256	0.469764	0.533801	0.538248	0.563443	0.526641	0.555458	0.499579	0.506222	0.517697	0.475716	0.474459	0.446437	0.475017	0.504799	0.559344	0.459954	0.491118	0.504393	0.469445	0.503695	0.527838	0.514291	0.424241	0.493058	0.551258	0.564551	0.469444	0.516177	0.486625	0.475597	0.621866	0.604099	0.627464
cg12463851	chr2	237477186	CXCR7	TSS1500	0.0093091	0.0119753	0.0622823	0.0452484	0.0155668	0.0627183	0.0626468	0.00908164	0.0192452	0.168645	0.10517	0.0931891	0.110913	0.0937326	0.188628	0.20952	0.183253	0.104935	0.0995377	0.0871019	0.131358	0.181269	0.0765588	0.103524	0.0938415	0.125024	0.227461	0.196257	0.102863	0.134362	0.190698	0.161001	0.167162	0.0934586	0.0683867	0.1746	0.158744	0.139522	0.131409	0.0994619	0.158217	0.113107	0.0773901	0.0556423	0.099593
cg03743720	chr2	241460002	ANKMY1;ANKMY1	Body;Body	0.124298	0.0854237	0.0866951	0.289075	0.153098	0.174556	0.240059	0.234884	0.108244	0.358005	0.339982	0.40826	0.268312	0.186259	0.313203	0.309149	0.311246	0.238508	0.222357	0.20534	0.173794	0.239356	0.360896	0.199377	0.226338	0.228195	0.373415	0.196078	0.224232	0.188322	0.252629	0.361169	0.477568	0.308257	0.224595	0.302199	0.270558	0.247419	0.281206	0.214181	0.325699	0.468873	0.288859	0.187043	0.398192
cg11092487	chr20	33585188	MYH7B	Body	0.488797	0.446119	0.406267	0.566395	0.634578	0.376799	0.566063	0.583768	0.397395	0.643447	0.731513	0.609825	0.680409	0.538542	0.643572	0.603502	0.525718	0.712079	0.494846	0.528412	0.688579	0.664697	0.600753	0.735273	0.550267	0.743474	0.559019	0.556339	0.569333	0.575146	0.723958	0.813449	0.735552	0.582655	0.546412	0.429074	0.664719	0.758966	0.45781	0.7496	0.620366	0.623251	0.697573	0.791594	0.656735
cg23887746	chr20	57228464	STX16;STX16;STX16;STX16	Body;Body;Body;Body	0.492398	0.474667	0.411301	0.485253	0.435815	0.485187	0.486157	0.483014	0.37165	0.56978	0.551524	0.571416	0.478751	0.483061	0.492555	0.510907	0.482498	0.531187	0.495794	0.472788	0.44263	0.55392	0.46841	0.462014	0.474399	0.577688	0.494485	0.448847	0.532389	0.597078	0.498803	0.473321	0.570403	0.4927	0.445382	0.49727	0.539635	0.558056	0.502678	0.515799	0.522694	0.558129	0.584349	0.556476	0.548312
cg12477880	chr21	36259241	RUNX1;RUNX1;RUNX1	1stExon;1stExon;Body	0.0245063	0.0690598	0.0230488	0.0267176	0.118651	0.0312288	0.0872639	0.107797	0.0809376	0.375764	0.306781	0.426664	0.449468	0.330106	0.255565	0.437971	0.0853084	0.345948	0.440054	0.377664	0.14586	0.375265	0.432841	0.417615	0.162499	0.198473	0.213969	0.1072	0.151927	0.0452623	0.194275	0.494557	0.523916	0.401201	0.25916	0.155257	0.0868773	0.089266	0.242014	0.486569	0.245148	0.483484	0.178926	0.430228	0.539669
cg17356252	chr21	45705686	AIRE	TSS200	0.50828	0.587461	0.562763	0.485116	0.491354	0.436621	0.511709	0.545729	0.384124	0.483023	0.499639	0.592717	0.496186	0.596782	0.539712	0.411292	0.476037	0.394274	0.481059	0.473178	0.484704	0.445441	0.547753	0.552345	0.476821	0.57952	0.677614	0.53828	0.575152	0.613164	0.487871	0.429985	0.49217	0.520957	0.456447	0.555441	0.451592	0.44485	0.656071	0.677351	0.472032	0.473473	0.495517	0.550502	0.514767
cg21649604	chr22	39714288	RPL3;RPL3;RNU86	Body;Body;TSS1500	0.199994	0.144177	0.181957	0.198994	0.174458	0.166693	0.188335	0.20622	0.1502	0.121201	0.102631	0.194836	0.153949	0.128814	0.177897	0.182511	0.125589	0.147902	0.162548	0.144101	0.151306	0.164232	0.109415	0.140757	0.145287	0.137273	0.17504	0.10109	0.141439	0.203524	0.172309	0.133568	0.184863	0.13718	0.14383	0.186269	0.154844	0.115375	0.172549	0.202603	0.129826	0.232337	0.215351	0.213176	0.264521
cg22744818	chr22	39917833	ATF4;ATF4	Body;Body	0.590033	0.560219	0.620559	0.521321	0.529765	0.52116	0.504166	0.514058	0.445796	0.469554	0.442337	0.539738	0.480687	0.453409	0.49624	0.411913	0.49075	0.432511	0.459528	0.564708	0.483974	0.422267	0.471232	0.524076	0.564874	0.522888	0.494639	0.453725	0.503542	0.52931	0.492738	0.470871	0.58979	0.448233	0.514575	0.530514	0.519856	0.419442	0.497586	0.555834	0.492049	0.553614	0.626098	0.574044	0.67668
cg00187244	chr22	41492007	EP300	Body	0.849927	0.819432	0.722287	0.884863	0.68366	0.842757	0.816616	0.903771	0.74881	0.733409	0.84804	0.757351	0.782844	0.786221	0.795994	0.831101	0.639484	0.767925	0.828224	0.804893	0.828228	0.770317	0.760628	0.783603	0.693397	0.861207	0.745692	0.814549	0.816284	0.840735	0.840443	0.86216	0.83069	0.78716	0.60029	0.70679	0.704719	0.793673	0.708799	0.811692	0.827582	0.807935	0.883466	0.791574	0.816187
cg06057569	chr22	50219754	BRD1	TSS1500	0.32287	0.239741	0.281359	0.448139	0.366426	0.251796	0.281223	0.338141	0.0949461	0.376188	0.331018	0.321784	0.223009	0.294401	0.408539	0.282548	0.288252	0.321818	0.374825	0.387604	0.314695	0.264433	0.31593	0.342753	0.317425	0.328233	0.416305	0.246	0.308663	0.455134	0.345969	0.329129	0.365723	0.323292	0.178214	0.225901	0.249693	0.245241	0.251091	0.344033	0.277234	0.358734	0.73193	0.496971	0.471518
cg16869108	chr3	10184319	VHL;VHL	Body;Body	0.801942	0.702882	0.82701	0.782822	0.766385	0.789646	0.72594	0.775441	0.658399	0.840047	0.790001	0.841806	0.764838	0.839232	0.814659	0.858132	0.784717	0.779947	0.919722	0.883005	0.815254	0.809845	0.827547	0.902772	0.851167	0.855799	0.864764	0.783221	0.851815	0.906428	0.872066	0.878522	0.871527	0.879311	0.830937	0.828905	0.822892	0.85507	0.796316	0.897832	0.858321	0.782509	0.919908	0.82578	0.855629
cg00063111	chr3	39448952	SNORA6;RPSA;RPSA	TSS1500;5'UTR;TSS200	0.151379	0.071299	0.137914	0.102235	0.100988	0.0901663	0.151006	0.158519	0.0472925	0.163514	0.10162	0.159746	0.121073	0.0881117	0.161167	0.162896	0.136609	0.118842	0.113742	0.115822	0.175888	0.155072	0.100676	0.125943	0.143485	0.0909512	0.178471	0.0722165	0.134132	0.204054	0.194208	0.109128	0.174879	0.165011	0.133442	0.13967	0.129084	0.0971939	0.198171	0.148725	0.106075	0.126447	0.140191	0.158376	0.252397
cg11339849	chr3	57743171	SLMAP	TSS200	0.416211	0.265265	0.386941	0.44718	0.332447	0.326855	0.476721	0.474546	0.282337	0.484163	0.467757	0.464205	0.383103	0.38799	0.429464	0.426029	0.346713	0.454446	0.38869	0.371343	0.432358	0.446964	0.340599	0.393555	0.402106	0.468804	0.503499	0.354628	0.368417	0.469137	0.357441	0.445456	0.353446	0.371327	0.293331	0.435301	0.388351	0.362928	0.371131	0.481485	0.555225	0.586656	0.540771	0.520992	0.521778
cg15316508	chr3	64008330	PSMD6	Body	0.210194	0.166954	0.255478	0.254632	0.209117	0.223489	0.167046	0.207144	0.144291	0.315234	0.166354	0.361481	0.245719	0.273775	0.296443	0.32691	0.329776	0.283657	0.324038	0.267707	0.291039	0.286194	0.132417	0.29134	0.287699	0.316612	0.310652	0.194899	0.29725	0.334874	0.35293	0.293461	0.327475	0.282985	0.300061	0.329718	0.29642	0.332543	0.337589	0.288737	0.380176	0.198304	0.33152	0.158482	0.379061
cg15099418	chr3	117593637			0.275332	0.373465	0.317819	0.340532	0.352078	0.362588	0.43362	0.440744	0.525432	0.259061	0.180439	0.184157	0.241187	0.1696	0.297683	0.265512	0.167871	0.249322	0.244636	0.206133	0.251144	0.227012	0.203168	0.218515	0.272292	0.208208	0.256073	0.226034	0.221471	0.345911	0.279752	0.24393	0.267449	0.228358	0.251909	0.358829	0.294901	0.231367	0.264773	0.197265	0.203665	0.35721	0.329156	0.304622	0.347085
cg21456320	chr3	121264201	POLQ	Body	0.159787	0.181538	0.185442	0.255011	0.218416	0.12463	0.17867	0.154481	0.0816042	0.206917	0.216229	0.191378	0.194248	0.182153	0.23317	0.229955	0.119198	0.250035	0.221884	0.213672	0.200866	0.173549	0.209361	0.150653	0.193543	0.164333	0.209494	0.167158	0.222876	0.228978	0.234452	0.179957	0.244383	0.208679	0.225494	0.184069	0.179206	0.144825	0.233368	0.25175	0.24612	0.167942	0.229451	0.202277	0.262493
cg27312961	chr3	191048361	UTS2D;CCDC50;CCDC50	TSS200;Body;Body	0.479069	0.619719	0.394355	0.501212	0.453503	0.45148	0.527154	0.531365	0.521899	0.476779	0.529295	0.421293	0.526194	0.57989	0.480282	0.618749	0.494628	0.518735	0.523788	0.644276	0.566547	0.551162	0.79461	0.531654	0.538486	0.604511	0.679916	0.859875	0.494464	0.502526	0.500489	0.494101	0.493107	0.447355	0.36307	0.558355	0.445999	0.642756	0.421302	0.489503	0.37197	0.564318	0.574593	0.570008	0.706855
cg26767081	chr3	194293260			0.603269	0.631045	0.604022	0.58852	0.720738	0.575351	0.537095	0.511366	0.711048	0.470246	0.478645	0.582078	0.376716	0.38157	0.49832	0.421374	0.426334	0.542947	0.350235	0.540295	0.437571	0.490644	0.478376	0.550781	0.485434	0.467459	0.394242	0.562052	0.503061	0.545491	0.493542	0.408031	0.382896	0.534244	0.428019	0.521313	0.478571	0.536068	0.522172	0.450848	0.497012	0.582142	0.467293	0.5442	0.506062
cg22496254	chr4	17811165	NCAPG;DCAF16	TSS1500;5'UTR	0.135746	0.0795321	0.175191	0.205247	0.140981	0.109562	0.165196	0.187037	0.0960678	0.138579	0.200251	0.146929	0.151254	0.128476	0.153527	0.185954	0.129801	0.13546	0.173423	0.173619	0.176717	0.118843	0.123216	0.166205	0.172229	0.121008	0.135166	0.10266	0.13664	0.181818	0.163808	0.14178	0.154689	0.145813	0.176547	0.157036	0.144705	0.151094	0.137663	0.187748	0.15687	0.0935114	0.166604	0.149159	0.150292
cg14749573	chr4	33151488			0.545448	0.641663	0.73603	0.562115	0.69883	0.711698	0.693657	0.672026	0.753863	0.485929	0.414545	0.382716	0.436696	0.508962	0.452549	0.496683	0.343913	0.467791	0.415631	0.344219	0.471405	0.319483	0.386707	0.52493	0.541794	0.467339	0.449873	0.546188	0.459367	0.523676	0.495104	0.488135	0.567138	0.514366	0.528209	0.575933	0.529984	0.531709	0.513885	0.392983	0.461346	0.434317	0.693133	0.491808	0.563184
cg06323052	chr4	56720686	EXOC1;EXOC1;EXOC1	5'UTR;5'UTR;5'UTR	0.689091	0.618386	0.552867	0.536668	0.557671	0.566557	0.6092	0.736173	0.537255	0.676043	0.667697	0.552356	0.514506	0.521325	0.55711	0.581823	0.509979	0.679608	0.617668	0.559541	0.589871	0.529233	0.545968	0.461496	0.508456	0.470634	0.576034	0.535395	0.624561	0.514569	0.60628	0.653732	0.709783	0.586269	0.523226	0.537584	0.505871	0.629349	0.522042	0.465836	0.636687	0.531072	0.738796	0.579698	0.768035
cg15555527	chr4	80885981	ANTXR2	Body	0.955811	0.953406	0.791088	0.964046	0.938853	0.851562	0.975812	0.961147	0.677035	0.951549	0.975458	0.960653	0.969918	0.950561	0.972778	0.966507	0.8372	0.959241	0.961424	0.965427	0.954509	0.970862	0.966461	0.971266	0.893195	0.96991	0.967299	0.90472	0.970649	0.964997	0.956333	0.962971	0.971149	0.948525	0.932189	0.916527	0.928167	0.966997	0.953497	0.968077	0.962329	0.971219	0.965334	0.974045	0.973117
cg15130459	chr5	40834228	SNORD72;RPL37	TSS1500;Body	0.4073	0.348539	0.41579	0.332586	0.303798	0.317043	0.350413	0.407208	0.211449	0.370889	0.39837	0.499248	0.456002	0.373617	0.418207	0.504062	0.32229	0.340683	0.440568	0.423611	0.485468	0.363214	0.385093	0.497728	0.388921	0.427338	0.444306	0.264494	0.469169	0.472873	0.42912	0.43353	0.476723	0.375197	0.439725	0.428113	0.325849	0.370036	0.399089	0.530624	0.48438	0.483667	0.535856	0.393933	0.531236
cg04248271	chr5	158524404	EBF1	Body	0.201636	0.151261	0.140572	0.27609	0.189508	0.113638	0.239755	0.254679	0.224187	0.402008	0.26786	0.289304	0.277492	0.286395	0.348723	0.312863	0.280396	0.294142	0.338546	0.387593	0.398505	0.342317	0.340612	0.335246	0.320874	0.307492	0.330924	0.438024	0.235071	0.33456	0.331529	0.328554	0.293415	0.391582	0.318263	0.454921	0.219169	0.480841	0.294259	0.415327	0.317338	0.397303	0.402197	0.25029	0.375892
cg11927233	chr5	170816542	NPM1;NPM1;NPM1	Body;Body;Body	0.189809	0.182701	0.166385	0.155022	0.221965	0.128061	0.220593	0.362093	0.0307391	0.187897	0.0939155	0.184181	0.174574	0.224187	0.313296	0.311754	0.121882	0.2144	0.175286	0.25827	0.275332	0.21155	0.229651	0.199677	0.22204	0.182465	0.329985	0.152839	0.152283	0.293133	0.167048	0.166104	0.284086	0.203328	0.153774	0.241475	0.173031	0.174256	0.216518	0.273553	0.177236	0.190142	0.362316	0.201428	0.311784
cg16698913	chr5	174543104			0.843079	0.79081	0.794163	0.825313	0.827419	0.728891	0.746583	0.79162	0.727889	0.863486	0.874376	0.848226	0.85933	0.872297	0.87826	0.858313	0.854258	0.842682	0.85598	0.824175	0.848584	0.843013	0.877401	0.880721	0.849098	0.832071	0.880116	0.87538	0.89292	0.880803	0.884578	0.872979	0.841704	0.898525	0.851506	0.856111	0.821229	0.830745	0.845869	0.857129	0.845993	0.890475	0.84898	0.908352	0.919792
cg19592898	chr6	1620889			0.507418	0.445486	0.447887	0.463	0.497522	0.495208	0.504282	0.496209	0.395037	0.491484	0.64064	0.463013	0.571323	0.502937	0.528761	0.519107	0.451323	0.499448	0.440522	0.569174	0.539375	0.536966	0.519004	0.426469	0.434747	0.524775	0.497036	0.569252	0.549238	0.463599	0.515934	0.531949	0.446018	0.450638	0.460935	0.5477	0.510712	0.515672	0.545837	0.562683	0.509808	0.563075	0.515111	0.506188	0.561932
cg12695465	chr6	10556147	GCNT2;GCNT2;GCNT2	5'UTR;1stExon;Body	0.711975	0.615417	0.585474	0.731175	0.736133	0.564676	0.810661	0.881312	0.548859	0.884583	0.906659	0.8535	0.803511	0.814378	0.87412	0.895788	0.813671	0.925141	0.857675	0.907601	0.853211	0.862256	0.844541	0.859275	0.882266	0.921218	0.894103	0.8469	0.862031	0.913079	0.839151	0.848333	0.918384	0.857382	0.821698	0.840556	0.88096	0.856048	0.855664	0.926629	0.836108	0.879928	0.870625	0.86814	0.906969
cg12104246	chr6	24718589	C6orf62	Body	0.863264	0.765574	0.69291	0.801133	0.694302	0.772205	0.851029	0.831429	0.62798	0.720109	0.730519	0.863435	0.656208	0.790642	0.78902	0.754152	0.749611	0.660134	0.844191	0.83113	0.745613	0.6473	0.744166	0.837966	0.810434	0.806351	0.808569	0.698884	0.757152	0.865429	0.752334	0.84388	0.874016	0.788597	0.584455	0.742739	0.71456	0.615919	0.739292	0.868895	0.855225	0.560932	0.850322	0.775551	0.880499
cg25426208	chr6	27198646			0.531198	0.700319	0.589954	0.619823	0.812271	0.570227	0.757534	0.763468	0.514331	0.482462	0.429032	0.317511	0.526306	0.342782	0.642923	0.405088	0.257036	0.480595	0.489418	0.672388	0.290601	0.384203	0.463634	0.381794	0.428834	0.484974	0.561989	0.466937	0.386236	0.590914	0.523129	0.66158	0.656495	0.399871	0.63415	0.701803	0.429438	0.448035	0.487941	0.351665	0.778391	0.835123	0.858038	0.800561	0.709388
cg17478749	chr6	31589365	SNORA38;BAT2	TSS1500;5'UTR	0.17223	0.197997	0.135512	0.232252	0.135592	0.134552	0.212702	0.200829	0.0948522	0.143125	0.131663	0.216641	0.173826	0.126767	0.157392	0.180494	0.130408	0.167118	0.153301	0.161284	0.13844	0.129729	0.128014	0.153316	0.140639	0.167503	0.150978	0.123557	0.171318	0.181879	0.189015	0.189174	0.267121	0.202639	0.12202	0.108941	0.12011	0.141485	0.103641	0.21255	0.154817	0.138539	0.247331	0.216822	0.267968
cg12951348	chr6	31685430	LY6G6D	Body	0.862813	0.865124	0.813705	0.847229	0.839644	0.819516	0.837194	0.835071	0.853791	0.900617	0.946007	0.916212	0.906427	0.917754	0.903592	0.907602	0.906971	0.891663	0.918556	0.870163	0.899003	0.920695	0.915863	0.900341	0.915915	0.9019	0.893118	0.916839	0.89469	0.935104	0.90349	0.934621	0.889413	0.917345	0.908892	0.880911	0.90237	0.94409	0.900069	0.912593	0.865728	0.906684	0.860388	0.924733	0.870805
cg12060786	chr6	31803718	C6orf48;C6orf48;SNORD52	5'UTR;5'UTR;TSS1500	0.0231605	0.0196069	0.64857	0.0441192	0.0557367	0.0249329	0.0164934	0.0344021	0.591433	0.580661	0.0432636	0.0368861	0.0440154	0.0329743	0.0597359	0.60219	0.0491336	0.563361	0.566124	0.91131	0.128694	0.0671072	0.0372258	0.136088	0.0715668	0.0600342	0.587237	0.0516838	0.108305	0.0432024	0.0599925	0.595484	0.0218375	0.603696	0.0730769	0.593877	0.0575314	0.0201217	0.0473023	0.1192	0.0918453	0.117764	0.0751771	0.244529	0.0186746
cg14151158	chr6	38141763	BTBD9;BTBD9;BTBD9	3'UTR;3'UTR;3'UTR	0.842259	0.795951	0.820819	0.871083	0.825985	0.747056	0.755239	0.797857	0.748467	0.849127	0.85227	0.82482	0.863047	0.846071	0.826033	0.83506	0.805212	0.808966	0.889607	0.840907	0.815617	0.860371	0.870661	0.859485	0.841218	0.845369	0.848046	0.846966	0.858754	0.844782	0.848657	0.813269	0.895334	0.874356	0.824863	0.83474	0.831032	0.848946	0.830092	0.862214	0.849955	0.81813	0.911819	0.875939	0.882256
cg01946401	chr6	45296101	SUPT3H;SUPT3H;RUNX2;RUNX2;RUNX2;RUNX2	5'UTR;Body;1stExon;5'UTR;5'UTR;1stExon	0.846458	0.793232	0.863607	0.708278	0.756627	0.850742	0.862349	0.885363	0.810713	0.782014	0.365744	0.5678	0.479239	0.690591	0.403196	0.394304	0.686509	0.621558	0.554014	0.511419	0.652964	0.6283	0.433184	0.509415	0.598171	0.481299	0.392392	0.518217	0.451899	0.675544	0.407801	0.478345	0.565478	0.593081	0.509424	0.583786	0.594635	0.478786	0.544515	0.348272	0.619102	0.871383	0.868945	0.735412	0.705333
cg10230427	chr6	57038227	BAG2	Body	0.171932	0.0901925	0.203142	0.0421854	0.186729	0.183838	0.0195755	0.138634	0.0463672	0.0298354	0.0455664	0.0312109	0.0941511	0.0703403	0.126028	0.125159	0.0906024	0.153022	0.163669	0.110089	0.0784618	0.0535193	0.0766704	0.130929	0.153713	0.0798574	0.0939273	0.0763125	0.0935123	0.0582073	0.176573	0.12013	0.0923109	0.14956	0.124898	0.157223	0.148035	0.0471425	0.112027	0.222716	0.0805276	0.0863182	0.0753324	0.149902	0.188374
cg13799242	chr6	126072671	HEY2	Body	0.811085	0.785085	0.670329	0.67674	0.607566	0.751142	0.737931	0.847586	0.534861	0.693832	0.859533	0.507353	0.621856	0.66144	0.71693	0.695932	0.616674	0.820686	0.777944	0.695422	0.727562	0.821715	0.77932	0.711309	0.70441	0.831573	0.778157	0.801718	0.768845	0.72926	0.704578	0.716964	0.610109	0.733053	0.714509	0.791839	0.623467	0.766258	0.703236	0.745588	0.73594	0.820902	0.86862	0.815672	0.893312
cg27399125	chr6	150378738			0.486794	0.556416	0.41899	0.642399	0.629767	0.240963	0.55427	0.612386	0.383005	0.667155	0.497519	0.658692	0.600007	0.41392	0.719432	0.659159	0.383143	0.664102	0.647805	0.694108	0.668643	0.797355	0.536329	0.624678	0.606229	0.745443	0.561	0.67497	0.736984	0.713416	0.69642	0.828025	0.71928	0.726438	0.67976	0.607912	0.641714	0.484865	0.716145	0.752536	0.688195	0.522215	0.724675	0.503621	0.718886
cg04228709	chr6	155537930	TIAM2;TIAM2	Body;TSS200	0.568953	0.551573	0.509558	0.581477	0.603269	0.549743	0.65815	0.582311	0.597409	0.695576	0.524722	0.710741	0.631152	0.614544	0.657963	0.72556	0.724288	0.646927	0.581342	0.594966	0.661719	0.692842	0.559173	0.595142	0.662911	0.676007	0.612861	0.705321	0.562202	0.665116	0.654001	0.634835	0.601279	0.671683	0.69146	0.704452	0.718544	0.588983	0.586695	0.640372	0.568173	0.724381	0.6374	0.70681	0.750257
cg10413861	chr6	164614646			0.768616	0.692324	0.683331	0.791103	0.790295	0.681326	0.720802	0.788464	0.592254	0.727076	0.783278	0.695493	0.711386	0.825072	0.571292	0.756615	0.62163	0.640188	0.748395	0.671519	0.642519	0.677837	0.660389	0.728675	0.691578	0.727455	0.822507	0.66949	0.652444	0.790137	0.779857	0.710932	0.815634	0.740003	0.671606	0.648689	0.643745	0.697493	0.729562	0.710386	0.619857	0.629122	0.79976	0.752398	0.729467
cg18881641	chr6	170103498	C6orf120;WDR27;C6orf120	1stExon;TSS1500;3'UTR	0.517662	0.382402	0.52012	0.507597	0.48402	0.539161	0.428206	0.659085	0.461534	0.600747	0.546536	0.515451	0.471509	0.59715	0.619967	0.473214	0.384815	0.639251	0.464819	0.528676	0.469129	0.597493	0.574527	0.494047	0.520133	0.445705	0.557744	0.561291	0.499124	0.523958	0.493256	0.515445	0.591373	0.589121	0.443266	0.477444	0.472591	0.562226	0.438327	0.529079	0.619921	0.449988	0.619602	0.502059	0.534836
cg02225599	chr7	27143252	HOXA2	TSS1500	0.161994	0.0713035	0.0808165	0.213446	0.0869212	0.123469	0.200937	0.190625	0.123313	0.0867961	0.127244	0.0737801	0.185509	0.235609	0.134328	0.24982	0.155468	0.116552	0.199128	0.289469	0.225008	0.162091	0.230354	0.244168	0.171131	0.217807	0.318579	0.118163	0.095113	0.108526	0.0787963	0.185799	0.214908	0.0904786	0.0919414	0.106939	0.186026	0.161629	0.129552	0.297246	0.135491	0.170672	0.357088	0.131733	0.370394
cg06682445	chr7	43915791	URGCP;URGCP;URGCP	3'UTR;3'UTR;3'UTR	0.600669	0.597351	0.653845	0.538205	0.561959	0.594644	0.639637	0.607281	0.65522	0.732292	0.588045	0.596843	0.61252	0.640847	0.713305	0.740442	0.666749	0.677667	0.606568	0.618368	0.704271	0.806448	0.619268	0.604943	0.591939	0.742659	0.624026	0.661467	0.6527	0.67756	0.664913	0.703566	0.523272	0.647654	0.754973	0.750403	0.725244	0.707097	0.700226	0.603754	0.643404	0.674473	0.498725	0.620135	0.607036
cg06347454	chr7	48494519	ABCA13	Body	0.964228	0.960127	0.929495	0.904215	0.934648	0.932107	0.959974	0.95216	0.916254	0.955972	0.945746	0.962561	0.938917	0.947391	0.961236	0.940358	0.950039	0.944551	0.968123	0.966029	0.954454	0.949766	0.951947	0.964477	0.922391	0.960743	0.944785	0.964698	0.954241	0.963522	0.970321	0.959747	0.910328	0.962488	0.962227	0.969798	0.960175	0.965499	0.95444	0.950394	0.929575	0.944639	0.9355	0.935918	0.943613
cg14080048	chr7	67319485			0.410941	0.380194	0.355651	0.46867	0.406387	0.408729	0.433549	0.50874	0.437999	0.557435	0.413457	0.507675	0.45854	0.466567	0.44005	0.48329	0.53072	0.525448	0.44834	0.409057	0.440031	0.5307	0.469312	0.426186	0.407434	0.535664	0.545219	0.443251	0.433978	0.47869	0.433424	0.563555	0.59491	0.404121	0.454054	0.485129	0.50526	0.636673	0.490773	0.448418	0.508926	0.456328	0.54861	0.481034	0.531448
cg00376553	chr7	100073281	TSC22D4	Body	0.352658	0.397632	0.455205	0.429985	0.501176	0.402802	0.454624	0.409383	0.423593	0.548802	0.521529	0.538001	0.505269	0.535241	0.598751	0.578687	0.540721	0.638689	0.54482	0.504823	0.510383	0.644213	0.565311	0.450895	0.516889	0.610623	0.574376	0.536086	0.546106	0.57701	0.528826	0.541938	0.501239	0.543926	0.552982	0.623927	0.625848	0.646081	0.548737	0.556116	0.57174	0.618144	0.534903	0.577123	0.534327
cg20959907	chr7	111368847	DOCK4	Body	0.897535	0.767351	0.872749	0.929465	0.964726	0.895495	0.8967	0.754001	0.714277	0.921522	0.963237	0.954164	0.905608	0.931575	0.951917	0.943093	0.86843	0.947161	0.926173	0.938024	0.948879	0.935155	0.955219	0.910963	0.91335	0.968611	0.930044	0.955012	0.95629	0.959024	0.966463	0.955413	0.964122	0.941091	0.949322	0.9118	0.952303	0.959602	0.87331	0.945976	0.961441	0.823535	0.94862	0.927475	0.959833
cg25417842	chr7	150822987	AGAP3	Body	0.689396	0.62657	0.643501	0.758967	0.639927	0.609611	0.672546	0.661667	0.697489	0.831798	0.824828	0.959396	0.923094	0.814252	0.919764	0.874319	0.922831	0.860046	0.725842	0.963307	0.917318	0.942579	0.850819	0.859638	0.89191	0.916246	0.814324	0.945649	0.874143	0.923679	0.913282	0.935601	0.867339	0.863449	0.914233	0.880265	0.767342	0.938465	0.914836	0.951894	0.950511	0.778387	0.747179	0.888689	0.785073
cg19655177	chr7	155290274			0.632187	0.705261	0.630829	0.712937	0.630637	0.636436	0.645997	0.645107	0.537	0.687505	0.763027	0.677188	0.682863	0.67089	0.685406	0.704973	0.632302	0.679806	0.714704	0.701969	0.631623	0.645001	0.721096	0.668179	0.644255	0.728401	0.624776	0.703666	0.754146	0.731143	0.762551	0.744147	0.673701	0.656879	0.736893	0.63113	0.640277	0.68126	0.654922	0.656896	0.688244	0.622705	0.669826	0.61241	0.666006
cg14041855	chr8	1068250			0.904817	0.804622	0.700484	0.888658	0.890774	0.848213	0.830674	0.863759	0.552188	0.850334	0.793777	0.842751	0.732943	0.641548	0.840813	0.880317	0.781068	0.823898	0.669565	0.707405	0.838672	0.724911	0.697197	0.866426	0.809542	0.702155	0.833095	0.769398	0.847677	0.8366	0.763071	0.852932	0.830477	0.8262	0.839089	0.808299	0.741024	0.755515	0.811057	0.840359	0.820437	0.865771	0.903371	0.891495	0.92304
cg22288798	chr8	1324411			0.790976	0.831564	0.750046	0.873087	0.799564	0.869989	0.895117	0.828843	0.732142	0.882144	0.785017	0.827379	0.720483	0.779578	0.835759	0.87563	0.791677	0.86519	0.733303	0.724906	0.808778	0.634773	0.63167	0.81037	0.759214	0.667878	0.7526	0.804886	0.849417	0.916375	0.862078	0.822996	0.731955	0.746565	0.776359	0.717781	0.705289	0.776575	0.742767	0.826246	0.760535	0.722408	0.830718	0.801308	0.899343
cg00921309	chr8	48091487			0.434296	0.205495	0.223347	0.0743445	0.288128	0.213841	0.448514	0.0895548	0.604496	0.504454	0.468414	0.541306	0.524595	0.468721	0.447229	0.477438	0.464985	0.536933	0.365789	0.492691	0.59411	0.413735	0.488444	0.510807	0.463969	0.487321	0.610305	0.548144	0.494583	0.417614	0.591233	0.502135	0.53532	0.331102	0.464745	0.475142	0.566204	0.503001	0.485344	0.485904	0.490263	0.442626	0.3945	0.289379	0.385879
cg12164922	chr8	61573309			0.305677	0.349407	0.174608	0.14822	0.159819	0.131371	0.11678	0.26223	0.39503	0.0780771	0.0666867	0.193786	0.131822	0.120309	0.0817156	0.0775837	0.0452522	0.0638653	0.0550053	0.0476166	0.127497	0.0616301	0.0490385	0.206266	0.0836388	0.111176	0.0420232	0.0869173	0.0685113	0.060622	0.0624025	0.0618861	0.158954	0.154736	0.0648652	0.151751	0.089325	0.0378294	0.1145	0.130548	0.0252396	0.0309872	0.0909758	0.0658501	0.102936
cg11957261	chr8	119727631			0.891161	0.881535	0.783935	0.828273	0.835643	0.878782	0.821667	0.79505	0.820657	0.726936	0.832121	0.780297	0.86143	0.780377	0.847443	0.860493	0.74938	0.785606	0.798989	0.823962	0.799099	0.761001	0.773012	0.85938	0.826675	0.832729	0.794903	0.705771	0.868263	0.709678	0.80545	0.829061	0.82788	0.836779	0.848313	0.803663	0.767799	0.727207	0.808668	0.859175	0.832808	0.857779	0.853397	0.910088	0.871501
cg04091927	chr8	141519270			0.52249	0.561776	0.49207	0.637496	0.683847	0.621567	0.657796	0.607936	0.592431	0.753226	0.66957	0.576487	0.684525	0.674517	0.699981	0.64687	0.768823	0.812892	0.689609	0.679724	0.721096	0.776077	0.632174	0.630434	0.759445	0.760538	0.782007	0.727184	0.649682	0.765576	0.745928	0.762226	0.664203	0.715043	0.707849	0.682595	0.674285	0.804296	0.638379	0.665983	0.754638	0.730667	0.783969	0.710831	0.787006
cg18805774	chr8	144207261			0.729916	0.741419	0.691983	0.691031	0.712712	0.729419	0.721387	0.714403	0.681651	0.848651	0.665472	0.846937	0.801815	0.832042	0.800149	0.810314	0.806799	0.826554	0.813115	0.820677	0.823531	0.805518	0.804185	0.821296	0.808406	0.831762	0.865131	0.837589	0.817417	0.820107	0.857302	0.820107	0.778144	0.806924	0.797642	0.796152	0.821474	0.836944	0.820552	0.815484	0.807776	0.767165	0.761969	0.785924	0.794002
cg01914278	chr8	144846310			0.235484	0.168815	0.125787	0.25121	0.220652	0.158908	0.354387	0.310162	0.0802846	0.232686	0.373044	0.2473	0.274903	0.334042	0.275527	0.336139	0.206717	0.381146	0.319371	0.440876	0.228534	0.270952	0.35986	0.435792	0.266718	0.255519	0.289841	0.249115	0.371581	0.275524	0.389684	0.472909	0.223344	0.272137	0.187193	0.248861	0.146826	0.228163	0.16565	0.39264	0.444501	0.24104	0.298873	0.275806	0.422538
cg13461890	chr9	4793992	RCL1	Body	0.459778	0.474081	0.427779	0.457591	0.499426	0.447521	0.531895	0.520592	0.439645	0.453769	0.494291	0.439194	0.369412	0.42	0.471489	0.476019	0.412692	0.482721	0.410279	0.407626	0.431238	0.429729	0.389248	0.390076	0.457508	0.423281	0.487983	0.380387	0.474614	0.492341	0.460273	0.45823	0.435265	0.507702	0.505162	0.458282	0.450342	0.476818	0.424022	0.395992	0.537714	0.377153	0.52875	0.514968	0.480916
cg21162977	chr9	19050395	RRAGA	1stExon	0.0968548	0.0338609	0.053336	0.0866078	0.0674011	0.0488997	0.119835	0.0984162	0.0208006	0.077764	0.103142	0.130677	0.0667684	0.0953429	0.113993	0.126461	0.046718	0.0807725	0.067079	0.125586	0.0831243	0.0609735	0.093769	0.0610821	0.0653907	0.059098	0.118729	0.0603028	0.0956592	0.10436	0.0933865	0.0867907	0.108834	0.104979	0.0517955	0.0668921	0.0845589	0.167011	0.0942573	0.199816	0.0742823	0.0653551	0.0901418	0.236231	0.129446
cg01327147	chr9	34371380	KIAA1161	Body	0.652853	0.569158	0.594778	0.581856	0.569979	0.494971	0.699958	0.648777	0.405773	0.761075	0.882539	0.685283	0.68212	0.572936	0.715826	0.70163	0.742882	0.660271	0.910623	0.740085	0.753181	0.690035	0.76537	0.90624	0.615494	0.930111	0.732877	0.675653	0.835061	0.630108	0.791643	0.756554	0.698755	0.704496	0.719633	0.634489	0.72223	0.848763	0.668557	0.80054	0.649043	0.709908	0.760293	0.770544	0.818987
cg14040131	chr9	139247374	GPSM1;GPSM1	Body;TSS200	0.911726	0.829289	0.817157	0.919353	0.865997	0.837595	0.844373	0.902962	0.688215	0.882984	0.880294	0.889187	0.889526	0.926933	0.887346	0.92502	0.92399	0.858938	0.91768	0.934515	0.902078	0.903324	0.927004	0.918464	0.917392	0.936256	0.87883	0.917742	0.923726	0.930716	0.94265	0.906303	0.895176	0.923453	0.765627	0.849951	0.906621	0.929978	0.930567	0.917498	0.941222	0.909394	0.944399	0.927789	0.949169
[truncated: 114 more columns]
