# Supplementary material for: DNA methylation data from Japanese patients with Rubinstein–Taybi syndrome
Source: Hum Genome Var. 2025 Nov 28;12:27. doi: 10.1038/s41439-025-00332-0 (PMC12660993; doi:10.1038/s41439-025-00332-0)
Supplement: Supplementary file 3 — Supplementary Table 3 [file 41439_2025_332_MOESM3_ESM.xlsx]

## Sheet: Table S3
Supprementary table 3: Beta values of the nine RSTSs in this study @ 260 RSTS1 episignature probes
														GSE180534																																GSE193730
														high exposure deoxynivalenol group																low exposure deoxynivalenol group																Obese or overweight children
														GSM5464473	GSM5464474	GSM5464475	GSM5464476	GSM5464477	GSM5464478	GSM5464479	GSM5464480	GSM5464481	GSM5464482	GSM5464483	GSM5464484	GSM5464485	GSM5464486	GSM5464487	GSM5464488	GSM5464489	GSM5464490	GSM5464491	GSM5464492	GSM5464493	GSM5464494	GSM5464495	GSM5464496	GSM5464497	GSM5464498	GSM5464499	GSM5464500	GSM5464501	GSM5464502	GSM5464503	GSM5464504	GSM5819451	GSM5819455	GSM5819441	GSM5819442
	chr	pos	UCSC_RefGene_Name	UCSC_RefGene_Group	RSTS1_1	RSTS1_2	RSTS1_3	RSTS1_4	RSTS1_5	RSTS1_6	RSTS1_7	RSTS1_8	RSTS2_1	high_DON_1	high_DON_2	high_DON_3	high_DON_4	high_DON_5	high_DON_6	high_DON_7	high_DON_8	high_DON_9	high_DON_10	high_DON_11	high_DON_12	high_DON_13	high_DON_14	high_DON_15	high_DON_16	low_DON_17	low_DON_18	low_DON_19	low_DON_20	low_DON_21	low_DON_22	low_DON_23	low_DON_24	low_DON_25	low_DON_26	low_DON_27	low_DON_28	low_DON_29	low_DON_30	low_DON_31	low_DON_32	C_28_H1	C_67_H1	C_70_H1	C_71_H1
cg17801765	chr1	958274	AGRN	Body	0.602638	0.55287	0.637035	0.586822	0.557003	0.563786	0.547186	0.541384	0.61556	0.728094	0.720278	0.80154	0.629431	0.702866	0.741946	0.604876	0.68591	0.690076	0.631682	0.720329	0.721051	0.667153	0.754106	0.651049	0.767502	0.735942	0.725119	0.725222	0.658145	0.743408	0.64117	0.745619	0.671435	0.734312	0.686255	0.667223	0.667089	0.691907	0.861846	0.7211	0.785837	0.785943	0.737281	0.638619	0.721519
cg24598973	chr1	969825	AGRN	Body	0.596707	0.481183	0.573856	0.601957	0.594065	0.634679	0.623114	0.63898	0.541417	0.767359	0.812637	0.746972	0.720416	0.690369	0.699102	0.73686	0.82166	0.662124	0.775145	0.697753	0.699777	0.749526	0.691041	0.686437	0.774642	0.817462	0.735827	0.793107	0.688263	0.693914	0.744799	0.772742	0.716769	0.679903	0.694938	0.75816	0.669066	0.769091	0.70887	0.679819	0.758206	0.710458	0.717211	0.709834	0.699435
cg06367135	chr1	3077835	PRDM16;PRDM16	Body;Body	0.0762403	0.0114748	0.0233847	0.0105619	0.0187484	0.0167026	0.0131671	0.00845789	0.122489	0.0173366	0.0136741	0.107298	0.0558205	0.0460459	0.11651	0.0789006	0.0310984	0.0968159	0.0426274	0.0900159	0.0586729	0.0709247	0.0722257	0.0358399	0.0750412	0.041672	0.0914007	0.0494135	0.0380636	0.0891873	0.0419946	0.0860157	0.0337455	0.0365748	0.0205361	0.06516	0.0904881	0.0230511	0.123939	0.0456701	0.119976	0.0511923	0.115436	0.0085464	0.0252988
cg16101008	chr1	10698719	CASZ1	3'UTR	0.123889	0.0758603	0.0725456	0.108462	0.133184	0.0418584	0.093077	0.0732097	0.117625	0.273724	0.275902	0.276755	0.144633	0.172541	0.408192	0.185834	0.284864	0.301379	0.194194	0.204626	0.1584	0.206152	0.176571	0.194078	0.180913	0.301839	0.239196	0.319056	0.121047	0.18431	0.252158	0.311719	0.133327	0.281551	0.0958892	0.26094	0.326126	0.38538	0.152294	0.192329	0.219788	0.304416	0.327326	0.307882	0.297398
cg18792022	chr1	11709271	FBXO2	Body	0.0502392	0.0547676	0.109979	0.0775969	0.0563741	0.0440773	0.0461975	0.0615999	0.0525459	0.0876968	0.208995	0.1031	0.0439328	0.0306142	0.147462	0.11749	0.0955331	0.107756	0.0640695	0.0437244	0.110274	0.102654	0.0612314	0.144902	0.0686617	0.0485168	0.0899891	0.03785	0.0814919	0.118197	0.0971466	0.0938854	0.0443216	0.133956	0.0549611	0.0808445	0.0618813	0.246573	0.0463954	0.041057	0.139435	0.133732	0.123765	0.19149	0.144252
cg18336218	chr1	13857292			0.51943	0.476389	0.443159	0.451894	0.419161	0.408387	0.482008	0.467369	0.470828	0.46913	0.54785	0.576333	0.468798	0.502447	0.41763	0.482794	0.51316	0.55439	0.475184	0.526085	0.436202	0.47679	0.493626	0.539514	0.538914	0.430651	0.495914	0.515443	0.509815	0.573301	0.524403	0.551688	0.547325	0.484486	0.51356	0.522639	0.455654	0.636375	0.530074	0.540259	0.609859	0.468232	0.660745	0.468774	0.541719
cg12640049	chr1	18503103	IGSF21	Body	0.770755	0.723709	0.771764	0.71966	0.770109	0.652994	0.646782	0.70924	0.799694	0.844698	0.841435	0.875447	0.461253	0.896495	0.882215	0.885438	0.860242	0.859623	0.762555	0.850644	0.737233	0.817647	0.876998	0.872266	0.8443	0.879977	0.853408	0.857093	0.759325	0.861251	0.833137	0.748275	0.833721	0.892277	0.89026	0.835038	0.88205	0.793963	0.77337	0.866987	0.867882	0.86162	0.897871	0.90619	0.963243
cg10112270	chr1	21913458			0.640653	0.556475	0.539897	0.534835	0.499803	0.499605	0.497582	0.504731	0.611859	0.669038	0.595644	0.574561	0.659939	0.605981	0.671184	0.584257	0.532937	0.554681	0.566483	0.713039	0.729442	0.549924	0.599446	0.689837	0.613128	0.69502	0.558725	0.652916	0.731297	0.6906	0.580477	0.490626	0.524293	0.653643	0.714121	0.634151	0.567465	0.680647	0.764403	0.69104	0.559259	0.643435	0.582891	0.589451	0.664481
cg24452347	chr1	24229300	CNR2	5'UTR	0.0672399	0.128609	0.134451	0.116216	0.160158	0.0952385	0.142016	0.101914	0.127987	0.210265	0.129783	0.183425	0.208168	0.109903	0.239169	0.208544	0.180379	0.268108	0.104041	0.112829	0.173594	0.229186	0.14601	0.122501	0.157837	0.20603	0.183974	0.206424	0.133115	0.122234	0.130631	0.227439	0.0966677	0.101593	0.187833	0.192039	0.299748	0.11593	0.112937	0.1074	0.115199	0.276958	0.10542	0.166449	0.238481
cg19621076	chr1	26800075	HMGN2	Body	0.360999	0.225059	0.187359	0.182015	0.198729	0.154277	0.241593	0.203603	0.106326	0.303046	0.214026	0.287996	0.215342	0.249479	0.236969	0.283746	0.151756	0.24185	0.263656	0.269899	0.208218	0.254954	0.199864	0.254085	0.242678	0.231211	0.266516	0.182712	0.250372	0.28683	0.24254	0.16944	0.262047	0.237875	0.251032	0.249971	0.222573	0.194442	0.249564	0.269541	0.227403	0.294796	0.379141	0.306767	0.374802
cg17609013	chr1	30374550			0.243057	0.44069	0.366856	0.370282	0.299144	0.36938	0.291725	0.333903	0.453741	0.358784	0.381314	0.447392	0.406855	0.360242	0.573458	0.472928	0.361115	0.378041	0.372052	0.450907	0.451485	0.35175	0.383286	0.410876	0.437913	0.314294	0.341759	0.389453	0.379107	0.494136	0.474561	0.393962	0.457525	0.451604	0.430311	0.390131	0.389296	0.262199	0.438518	0.366897	0.378194	0.497517	0.446696	0.370046	0.493537
cg21573101	chr1	30579288			0.665817	0.757521	0.668333	0.686475	0.677369	0.665684	0.612871	0.609339	0.834802	0.679306	0.365234	0.7485	0.655988	0.689588	0.864111	0.846063	0.618696	0.664661	0.673835	0.756384	0.787554	0.653631	0.767497	0.729194	0.711919	0.702551	0.656975	0.716767	0.72039	0.721542	0.776284	0.768483	0.586055	0.722155	0.596046	0.694194	0.67515	0.731731	0.690448	0.754173	0.700903	0.838556	0.728158	0.731411	0.799493
cg17077180	chr1	38461687			0.547941	0.389603	0.458416	0.315103	0.480131	0.459778	0.448791	0.44792	0.669734	0.555802	0.364281	0.590116	0.672175	0.592123	0.545524	0.468797	0.457768	0.511226	0.624968	0.586276	0.554498	0.612955	0.483287	0.556699	0.587067	0.376623	0.454624	0.62655	0.75056	0.806313	0.449051	0.509026	0.565916	0.523193	0.433982	0.587485	0.545299	0.366604	0.496977	0.432213	0.623462	0.815791	0.607921	0.676126	0.576543
cg03043406	chr1	45242356	RPS8;SNORD38A	Body;TSS1500	0.606304	0.588351	0.575105	0.650121	0.611603	0.672162	0.722326	0.763021	0.538447	0.737354	0.61536	0.775163	0.625673	0.685965	0.775199	0.792748	0.712208	0.711976	0.726386	0.709311	0.710153	0.799706	0.604376	0.726243	0.732089	0.624239	0.732407	0.683263	0.498266	0.750666	0.767034	0.82494	0.804137	0.653432	0.750629	0.654331	0.741581	0.643675	0.703083	0.706089	0.673275	0.752489	0.755411	0.754908	0.798243
cg06329447	chr1	50574241	ELAVL4;ELAVL4;ELAVL4;ELAVL4;ELAVL4;ELAVL4	TSS1500;TSS1500;TSS1500;Body;Body;Body	0.901817	0.908693	0.875175	0.903696	0.906745	0.872568	0.897888	0.894572	0.852089	0.77302	0.809597	0.793377	0.769366	0.79109	0.874423	0.845705	0.806854	0.80673	0.783772	0.851272	0.824672	0.792491	0.796959	0.831257	0.829453	0.845828	0.739807	0.757931	0.838341	0.725756	0.838353	0.831536	0.774847	0.844802	0.723585	0.824788	0.79922	0.685656	0.736534	0.86201	0.732801	0.842264	0.906745	0.901401	0.921446
cg18242139	chr1	50574837	ELAVL4;ELAVL4;ELAVL4;ELAVL4;ELAVL4;ELAVL4;ELAVL4	1stExon;5'UTR;Body;1stExon;Body;Body;5'UTR	0.938037	0.934363	0.928824	0.922056	0.941353	0.949436	0.96073	0.94101	0.90146	0.937068	0.838833	0.836357	0.801693	0.861809	0.916024	0.889098	0.863616	0.915768	0.885661	0.915152	0.902036	0.890101	0.847672	0.844538	0.899399	0.926293	0.811436	0.832074	0.898962	0.774681	0.879419	0.867764	0.839269	0.868842	0.726176	0.887122	0.902511	0.941758	0.82556	0.907663	0.920314	0.873783	0.94531	0.931921	0.923636
cg11750851	chr1	86047433	CYR61	Body	0.888269	0.84565	0.811135	0.847059	0.738142	0.83646	0.92208	0.934991	0.899786	0.701442	0.615714	0.756257	0.690594	0.757602	0.737462	0.658529	0.741392	0.778563	0.73411	0.730516	0.734978	0.693138	0.748166	0.642106	0.786266	0.732551	0.577333	0.788639	0.69521	0.739897	0.674133	0.707173	0.619107	0.597579	0.680927	0.67985	0.650756	0.663047	0.665548	0.825826	0.643414	0.764046	0.646144	0.722413	0.813392
cg25439374	chr1	174968015	CACYBP;CACYBP	TSS1500;TSS1500	0.50459	0.47741	0.486576	0.451272	0.412932	0.483135	0.459611	0.508209	0.365479	0.505715	0.668468	0.432788	0.507604	0.482376	0.443772	0.41193	0.390057	0.367395	0.492805	0.535554	0.494259	0.393118	0.598321	0.533454	0.412218	0.543484	0.385961	0.385553	0.479865	0.424462	0.438787	0.403782	0.501453	0.481765	0.403078	0.417761	0.362099	0.401459	0.444586	0.55094	0.399771	0.527557	0.54176	0.618453	0.5812
cg21066736	chr1	194435975			0.958377	0.951381	0.966149	0.953253	0.9656	0.95604	0.953864	0.958766	0.973585	0.963146	0.917706	0.943278	0.963302	0.946941	0.949176	0.951235	0.95692	0.937939	0.954625	0.910883	0.931975	0.942532	0.921898	0.942165	0.952025	0.915997	0.93802	0.927939	0.96875	0.908856	0.959751	0.963712	0.941002	0.938298	0.968573	0.942564	0.955654	0.930137	0.931651	0.925386	0.91135	0.948284	0.935029	0.951155	0.952946
cg14783790	chr1	205908989	SLC26A9;SLC26A9	5'UTR;5'UTR	0.612106	0.530563	0.504561	0.519586	0.55219	0.523438	0.487677	0.464295	0.433954	0.567627	0.774636	0.636952	0.620345	0.604614	0.605747	0.65635	0.60594	0.60997	0.500303	0.637989	0.605733	0.64036	0.572534	0.588535	0.601122	0.599208	0.570047	0.65419	0.502606	0.668258	0.601542	0.690853	0.620009	0.544616	0.542731	0.604464	0.586746	0.531936	0.592379	0.651215	0.602555	0.607299	0.535834	0.607311	0.550794
cg07097417	chr1	212002770	LPGAT1	5'UTR	0.478283	0.447348	0.522614	0.461658	0.460249	0.480203	0.538676	0.512502	0.537344	0.715193	0.453176	0.670271	0.558742	0.51177	0.565641	0.681234	0.651205	0.614194	0.54078	0.567451	0.661027	0.636832	0.461743	0.491428	0.582816	0.66155	0.614535	0.585451	0.608831	0.686589	0.494594	0.589895	0.672948	0.581443	0.568117	0.605957	0.627308	0.666125	0.603832	0.616624	0.595785	0.77926	0.677674	0.748123	0.685007
cg19485002	chr1	220670707			0.627996	0.712272	0.63915	0.704427	0.603965	0.592503	0.506784	0.630962	0.692182	0.445939	0.49819	0.474528	0.557003	0.455744	0.471525	0.513805	0.369713	0.502132	0.507347	0.516225	0.511306	0.398997	0.486843	0.578495	0.513174	0.446559	0.455315	0.465661	0.555408	0.452591	0.489721	0.510499	0.487771	0.513138	0.549796	0.486062	0.432199	0.449282	0.427883	0.515118	0.466641	0.558548	0.604671	0.4829	0.617136
cg17284844	chr1	233743159			0.426019	0.412809	0.448306	0.510969	0.338955	0.352739	0.531962	0.569277	0.237944	0.538118	0.462571	0.505152	0.551353	0.539071	0.43088	0.437204	0.432783	0.442487	0.452736	0.552305	0.324276	0.402884	0.456128	0.47917	0.437835	0.507323	0.540384	0.363942	0.456735	0.584796	0.47633	0.452503	0.530511	0.629793	0.586874	0.517552	0.512024	0.431034	0.516458	0.497246	0.479341	0.506483	0.619876	0.55816	0.521842
cg22954052	chr10	743392			0.593508	0.620482	0.639757	0.574487	0.61962	0.603148	0.592901	0.598406	0.824092	0.643526	0.568151	0.668166	0.631144	0.66207	0.795157	0.720442	0.709855	0.730741	0.632778	0.718339	0.754281	0.653972	0.643411	0.681445	0.789196	0.577077	0.709448	0.735943	0.543084	0.728608	0.629775	0.732317	0.585234	0.709169	0.668334	0.718564	0.688709	0.769985	0.747663	0.648158	0.579501	0.669621	0.799067	0.677462	0.822057
cg00081439	chr10	743761			0.457106	0.537135	0.469029	0.49084	0.422449	0.548929	0.489052	0.528803	0.600364	0.416766	0.303984	0.428233	0.478258	0.460232	0.591628	0.498137	0.380063	0.484269	0.377438	0.539484	0.540649	0.388471	0.515899	0.504439	0.508977	0.424544	0.517691	0.496443	0.341787	0.541181	0.449884	0.543552	0.361687	0.45788	0.473153	0.472204	0.510554	0.438906	0.496286	0.60381	0.431	0.540098	0.665753	0.564606	0.730129
cg09684112	chr10	13701447	FRMD4A	Body	0.0741269	0.142452	0.141852	0.15945	0.208656	0.158966	0.205081	0.153852	0.340459	0.387483	0.242017	0.208972	0.178905	0.242141	0.321035	0.342511	0.314356	0.353673	0.247551	0.158667	0.246789	0.356989	0.191616	0.20539	0.223934	0.235972	0.311743	0.233438	0.214685	0.22615	0.275164	0.367148	0.202947	0.164305	0.196385	0.321357	0.330995	0.392315	0.311904	0.177398	0.207403	0.250889	0.116549	0.181755	0.276486
cg20684110	chr10	64565750	ADO;ADO	3'UTR;1stExon	0.438454	0.387513	0.310979	0.498237	0.444676	0.360232	0.478245	0.496859	0.346174	0.436168	0.494146	0.471207	0.389582	0.406622	0.450381	0.428894	0.346496	0.398881	0.393568	0.479268	0.447303	0.409073	0.416727	0.399164	0.399741	0.393876	0.494705	0.381426	0.420383	0.445756	0.420163	0.463486	0.42497	0.43152	0.328288	0.40259	0.394027	0.377851	0.388394	0.49821	0.404423	0.460757	0.53434	0.490537	0.475995
cg07641033	chr10	69597799	DNAJC12;DNAJC12;DNAJC12;DNAJC12	1stExon;1stExon;5'UTR;5'UTR	0.0298376	0.117853	0.218413	0.161267	0.230622	0.0917509	0.139654	0.186038	0.0872574	0.6804	0.174057	0.206638	0.315275	0.482841	0.542046	0.525179	0.330223	0.626244	0.185281	0.287963	0.1186	0.305588	0.343999	0.356258	0.160446	0.373946	0.66395	0.596047	0.146455	0.341213	0.106807	0.399019	0.318521	0.20994	0.473146	0.262791	0.621835	0.514035	0.378723	0.344844	0.162904	0.155927	0.320561	0.206454	0.142152
cg15254238	chr10	70321874	TET1	5'UTR	0.378925	0.397686	0.324772	0.363464	0.32817	0.343196	0.40025	0.37517	0.353606	0.146495	0.269448	0.227827	0.207123	0.318933	0.211143	0.235434	0.253462	0.281388	0.334399	0.274039	0.299331	0.292035	0.212409	0.261817	0.253571	0.379819	0.273971	0.27458	0.257696	0.198962	0.300375	0.241116	0.259456	0.216558	0.235233	0.222973	0.20461	0.344019	0.200522	0.247386	0.247566	0.23498	0.329754	0.310683	0.318888
cg10299976	chr10	94455543			0.893569	0.86554	0.885912	0.90566	0.914357	0.853866	0.863314	0.937233	0.878839	0.850963	0.750762	0.926561	0.801892	0.764242	0.907675	0.773255	0.886666	0.822189	0.715719	0.784347	0.894267	0.876325	0.702782	0.71515	0.761673	0.872139	0.756455	0.862556	0.763604	0.886005	0.787889	0.799956	0.806771	0.835615	0.770771	0.879243	0.875843	0.92051	0.797839	0.786709	0.792743	0.905609	0.820922	0.906344	0.796229
cg04388244	chr10	105421005	SH3PXD2A	Body	0.605718	0.580901	0.606489	0.519565	0.548646	0.592707	0.467589	0.512208	0.612853	0.591009	0.606669	0.665036	0.55979	0.665458	0.792325	0.692947	0.78032	0.662024	0.656347	0.663739	0.728645	0.690621	0.72029	0.620624	0.762378	0.636598	0.681454	0.758571	0.778921	0.818929	0.695724	0.695849	0.734888	0.697191	0.640073	0.630154	0.754278	0.624454	0.735188	0.802207	0.740194	0.647646	0.642056	0.639009	0.649544
cg02554274	chr11	788180	CEND1	Body	0.158184	0.116531	0.117858	0.0870976	0.179309	0.14954	0.0674712	0.0833213	0.161344	0.238253	0.123301	0.200635	0.162376	0.161355	0.178679	0.217436	0.176599	0.252216	0.201621	0.304774	0.189242	0.227688	0.181079	0.232149	0.191032	0.162275	0.228107	0.190879	0.217068	0.201918	0.223539	0.288651	0.304355	0.175381	0.129199	0.192087	0.231186	0.197732	0.242756	0.18423	0.205711	0.176154	0.284884	0.222244	0.309677
cg16151451	chr11	849153	TSPAN4;TSPAN4;TSPAN4;TSPAN4;TSPAN4;TSPAN4;TSPAN4	5'UTR;5'UTR;5'UTR;5'UTR;5'UTR;5'UTR;5'UTR	0.344652	0.255392	0.268146	0.403448	0.384237	0.250678	0.155012	0.30362	0.273129	0.57138	0.396868	0.390144	0.315483	0.292976	0.355241	0.410531	0.207939	0.439811	0.243349	0.324033	0.349171	0.278652	0.453117	0.310646	0.394181	0.345187	0.388084	0.240545	0.396922	0.474971	0.337009	0.396045	0.556707	0.479909	0.35278	0.245516	0.346918	0.254418	0.339278	0.384253	0.366258	0.36386	0.434137	0.476673	0.400676
cg00423364	chr11	850952	TSPAN4;TSPAN4;TSPAN4;TSPAN4;TSPAN4;TSPAN4;TSPAN4	5'UTR;Body;Body;Body;Body;Body;Body	0.863201	0.839152	0.850115	0.938393	0.924827	0.873139	0.834717	0.828057	0.864293	0.976584	0.974254	0.96566	0.945095	0.925477	0.95764	0.968693	0.966043	0.975972	0.940716	0.917038	0.974521	0.962789	0.947839	0.953478	0.966136	0.961215	0.963171	0.921108	0.950567	0.939697	0.922778	0.968506	0.948362	0.97138	0.96028	0.897748	0.956694	0.953912	0.966918	0.951289	0.960116	0.941191	0.923038	0.936019	0.937863
cg11611244	chr11	1507263	HCCA2	Body	0.823144	0.752844	0.790696	0.800427	0.726604	0.715838	0.6385	0.748958	0.778875	0.753897	0.811826	0.809793	0.839578	0.807891	0.777449	0.764669	0.778123	0.792712	0.837796	0.844361	0.773862	0.781222	0.800567	0.823686	0.766318	0.824218	0.820741	0.820502	0.85044	0.813548	0.813038	0.799069	0.812537	0.793645	0.764806	0.803747	0.801673	0.807022	0.804366	0.834463	0.743238	0.779958	0.833243	0.7981	0.749022
cg13491234	chr11	14994230	CALCA;CALCA;CALCA	TSS1500;TSS1500;TSS1500	0.809872	0.695387	0.826241	0.853464	0.598236	0.734739	0.748993	0.659105	0.723998	0.660516	0.68893	0.628002	0.594933	0.591146	0.642789	0.579762	0.804525	0.653383	0.603083	0.550789	0.573772	0.66133	0.628181	0.605112	0.546825	0.678452	0.616604	0.826747	0.615199	0.601179	0.562466	0.555081	0.53612	0.652242	0.717138	0.646246	0.85174	0.567549	0.622955	0.671407	0.584075	0.701131	0.54667	0.59812	0.575797
cg00449658	chr11	56981898			0.515944	0.469849	0.517143	0.520746	0.437369	0.512442	0.574603	0.498215	0.707354	0.514048	0.581347	0.640554	0.622166	0.55797	0.609973	0.591742	0.448074	0.591846	0.542054	0.473037	0.58148	0.567196	0.587664	0.537625	0.514532	0.532262	0.511989	0.622068	0.56263	0.59702	0.545582	0.608316	0.565055	0.517649	0.665808	0.600547	0.582941	0.57114	0.566672	0.481251	0.52516	0.711991	0.677328	0.669934	0.81823
cg14759565	chr11	65360123			0.807097	0.632259	0.753876	0.774789	0.765865	0.676285	0.787816	0.806587	0.767647	0.952829	0.955659	0.9503	0.912034	0.944701	0.955566	0.852397	0.905589	0.942403	0.850866	0.783188	0.95212	0.931529	0.914302	0.959155	0.85471	0.94795	0.946856	0.953331	0.960698	0.88472	0.8725	0.862388	0.959296	0.898844	0.947073	0.941031	0.970383	0.872545	0.964839	0.860855	0.910087	0.943381	0.972241	0.959622	0.883111
cg07227769	chr11	67479369			0.451654	0.42097	0.326747	0.412169	0.390418	0.354382	0.43798	0.401555	0.340855	0.393464	0.411302	0.404221	0.427281	0.364265	0.425591	0.403449	0.388517	0.387718	0.357982	0.405066	0.402098	0.396833	0.393652	0.436694	0.383333	0.39916	0.374762	0.380757	0.382439	0.364873	0.404103	0.410874	0.378606	0.344179	0.371189	0.362333	0.381116	0.395422	0.36521	0.419079	0.406421	0.482297	0.456226	0.481272	0.461492
cg10934902	chr11	72265212			0.773451	0.708041	0.73561	0.708164	0.741347	0.771712	0.772104	0.75072	0.797327	0.550153	0.518951	0.542113	0.559051	0.57788	0.591068	0.506224	0.347989	0.48572	0.45237	0.482795	0.526397	0.549283	0.522748	0.590577	0.48429	0.510073	0.4955	0.533316	0.44285	0.579814	0.527981	0.493584	0.545347	0.553455	0.550054	0.552978	0.587308	0.611891	0.53253	0.451051	0.483104	0.487146	0.551558	0.57583	0.555978
cg17417573	chr11	133384356	OPCML	Body	0.393026	0.35829	0.314374	0.371556	0.387778	0.371274	0.411447	0.363721	0.433593	0.363098	0.225352	0.377824	0.470482	0.252684	0.494834	0.413067	0.35489	0.432052	0.422623	0.348032	0.471478	0.415078	0.39135	0.416958	0.318802	0.340572	0.311936	0.360626	0.406056	0.427902	0.350876	0.395568	0.392664	0.391531	0.461227	0.458716	0.454075	0.376152	0.360468	0.449154	0.358025	0.559045	0.488259	0.491246	0.464167
cg06168149	chr12	50497778	GPD1	TSS200	0.605704	0.529175	0.544375	0.530094	0.491141	0.46179	0.508916	0.549917	0.630267	0.566164	0.515557	0.633814	0.672776	0.466688	0.551104	0.537788	0.588885	0.5556	0.592043	0.578156	0.494831	0.494154	0.609968	0.604348	0.635533	0.575942	0.553867	0.610297	0.507012	0.719719	0.565096	0.546598	0.647878	0.633959	0.591609	0.49687	0.542332	0.483218	0.654213	0.659826	0.556381	0.489868	0.538505	0.507748	0.545509
cg14557202	chr12	54764371	ZNF385A;ZNF385A;ZNF385A	Body;Body;Body	0.899736	0.565622	0.653942	0.702374	0.786775	0.558819	0.83694	0.850995	0.799593	0.884839	0.902454	0.881661	0.855906	0.830837	0.918509	0.861459	0.821845	0.862136	0.721883	0.844518	0.784213	0.885702	0.777299	0.920447	0.861788	0.899076	0.873419	0.888912	0.696865	0.895744	0.775251	0.772076	0.787016	0.899397	0.809238	0.808568	0.889813	0.731026	0.859644	0.934637	0.905446	0.824314	0.817353	0.906869	0.853033
cg07684775	chr12	54772688	ZNF385A;ZNF385A;ZNF385A	Body;Body;Body	0.930875	0.745248	0.728629	0.749015	0.822953	0.654893	0.913157	0.946937	0.915963	0.905994	0.905063	0.941214	0.858766	0.896556	0.938332	0.900297	0.887982	0.935035	0.816612	0.897719	0.877188	0.906077	0.916211	0.883804	0.883732	0.911418	0.828477	0.891655	0.910435	0.937172	0.88646	0.840471	0.892957	0.937439	0.915824	0.890448	0.908487	0.923267	0.918834	0.956957	0.917726	0.957276	0.90936	0.957261	0.929279
cg06314111	chr12	58119915	AGAP2;LOC100130776;AGAP2	3'UTR;TSS200;3'UTR	0.884921	0.67601	0.795375	0.853826	0.778105	0.673439	0.778145	0.809971	0.875985	0.976523	0.972381	0.970903	0.949228	0.956264	0.956723	0.920778	0.924193	0.955807	0.898895	0.937568	0.964561	0.931606	0.962008	0.964945	0.853639	0.964903	0.970788	0.938681	0.966646	0.916189	0.974887	0.977102	0.821935	0.913768	0.917164	0.954151	0.960549	0.934954	0.967692	0.971295	0.941593	0.969424	0.932341	0.942438	0.89842
cg27447574	chr12	75374516			0.568638	0.659235	0.611771	0.625245	0.646506	0.730677	0.745671	0.699006	0.54244	0.506796	0.766696	0.389849	0.5232	0.447695	0.566948	0.534911	0.386009	0.421053	0.523867	0.469797	0.391245	0.471431	0.553169	0.534405	0.443493	0.626393	0.401868	0.42795	0.499776	0.396645	0.432804	0.501716	0.444848	0.472201	0.482632	0.448783	0.489355	0.427859	0.310194	0.50997	0.47869	0.586526	0.686844	0.790323	0.816181
cg19425513	chr12	78623412			0.441252	0.541121	0.314566	0.318959	0.388651	0.399023	0.266154	0.301407	0.391451	0.251931	0.328317	0.217633	0.23168	0.213233	0.197225	0.25767	0.184767	0.242742	0.198091	0.193765	0.176765	0.157896	0.169833	0.230217	0.255372	0.221374	0.190199	0.178809	0.179815	0.231236	0.23026	0.277685	0.195122	0.301039	0.191021	0.22567	0.209696	0.221201	0.270307	0.295231	0.139767	0.142304	0.219569	0.245008	0.353037
cg27278519	chr12	81104111			0.101215	0.193465	0.119137	0.0701706	0.0776574	0.231014	0.0675327	0.0591708	0.113686	0.0229695	0.0507155	0.0558675	0.120239	0.0568239	0.0695386	0.0432958	0.0486582	0.0246109	0.0579655	0.0396015	0.0932159	0.0380099	0.0525679	0.0724087	0.0563035	0.100017	0.0394141	0.0543766	0.0696068	0.0412533	0.0448712	0.0667192	0.0317568	0.0571556	0.106253	0.0523482	0.0384423	0.0213831	0.0385338	0.102712	0.0279247	0.0440725	0.0266357	0.148419	0.0330859
cg02103771	chr12	113531238	DTX1	Body	0.445499	0.539062	0.529236	0.417712	0.494389	0.505747	0.509385	0.469673	0.639259	0.679646	0.575957	0.619369	0.596303	0.60095	0.682862	0.639072	0.619305	0.626834	0.546839	0.555092	0.591878	0.705335	0.608682	0.567678	0.632119	0.585963	0.571835	0.637045	0.54221	0.540718	0.585513	0.656336	0.450065	0.596439	0.65776	0.64742	0.684936	0.595989	0.639018	0.631859	0.520294	0.619205	0.570365	0.639574	0.631778
cg13031847	chr12	124873515	NCOR2;NCOR2;NCOR2	Body;Body;Body	0.0230017	0.00920223	0.209648	0.0753106	0.363194	0.0239006	0.385493	0.378872	0.0321734	0.23407	0.220575	0.0446141	0.168373	0.13293	0.184134	0.221977	0.280577	0.272879	0.1073	0.0553335	0.0856435	0.117429	0.0218514	0.184105	0.272104	0.224727	0.304905	0.325297	0.202117	0.211232	0.165433	0.0924635	0.233235	0.0665443	0.197044	0.155697	0.214009	0.287372	0.0561048	0.103102	0.18887	0.0876996	0.0533833	0.355671	0.0124618
cg07009504	chr13	25115530			0.611849	0.509377	0.51494	0.518695	0.552991	0.572599	0.527922	0.520789	0.510605	0.415943	0.434242	0.487493	0.48541	0.413672	0.496542	0.368537	0.462796	0.435259	0.401247	0.446877	0.498474	0.379908	0.452594	0.490074	0.469887	0.510761	0.394347	0.523247	0.491154	0.391846	0.452889	0.451074	0.408793	0.527856	0.510051	0.517543	0.460089	0.518971	0.398331	0.524671	0.376866	0.535685	0.564429	0.557339	0.518069
cg13868001	chr13	65297897			0.700943	0.760687	0.688206	0.744751	0.645578	0.721184	0.67574	0.644248	0.802982	0.646481	0.469213	0.502904	0.653818	0.659943	0.708812	0.707509	0.617321	0.634774	0.69656	0.550183	0.623875	0.607344	0.444886	0.4625	0.622428	0.471671	0.547683	0.452836	0.731368	0.47488	0.654197	0.596584	0.533416	0.514291	0.48498	0.616417	0.612236	0.375884	0.562884	0.597029	0.537218	0.758132	0.745638	0.759342	0.841964
cg26515475	chr13	65568412			0.760378	0.858672	0.72921	0.847094	0.755142	0.802629	0.864088	0.83709	0.744223	0.675994	0.634058	0.532836	0.693245	0.700659	0.598512	0.638957	0.638878	0.531156	0.64866	0.539247	0.811053	0.566136	0.615412	0.576805	0.650526	0.688369	0.507614	0.399624	0.692527	0.625712	0.593263	0.659516	0.599684	0.58937	0.565415	0.600991	0.515806	0.550241	0.415848	0.785256	0.611395	0.641129	0.586116	0.882785	0.798615
cg14273027	chr13	70682736	KLHL1;ATXN8OS	TSS200;Body	0.73984	0.683357	0.618767	0.730329	0.64258	0.736125	0.774052	0.716171	0.788839	0.625737	0.719012	0.597162	0.615045	0.58359	0.581328	0.549677	0.583622	0.568467	0.629644	0.583745	0.523993	0.633626	0.556709	0.615045	0.576941	0.574685	0.552107	0.469313	0.677891	0.546315	0.623162	0.553213	0.589976	0.436282	0.578085	0.573795	0.659249	0.550151	0.55459	0.722251	0.614123	0.716429	0.531151	0.600539	0.537704
cg27462685	chr13	75129579	LINC00347;LINC00347	Body;Body	0.415508	0.543995	0.511617	0.487587	0.61402	0.483784	0.549487	0.547251	0.561942	0.584578	0.428799	0.617068	0.64306	0.594164	0.643096	0.529742	0.580683	0.620182	0.670142	0.532916	0.611825	0.604413	0.670974	0.639954	0.486888	0.564257	0.600649	0.56887	0.540409	0.614291	0.579894	0.451305	0.600641	0.593572	0.573514	0.618678	0.590223	0.656788	0.575847	0.528737	0.611028	0.633741	0.689028	0.695585	0.675627
cg05417498	chr13	88445300			0.931766	0.937763	0.924935	0.932621	0.922478	0.905019	0.928476	0.937622	0.935438	0.90548	0.878544	0.831357	0.885046	0.874296	0.869902	0.873473	0.870714	0.800507	0.848709	0.75329	0.873736	0.859112	0.74303	0.78813	0.84566	0.715718	0.843768	0.775859	0.844604	0.749103	0.895044	0.892549	0.856921	0.783177	0.86609	0.838866	0.887666	0.79912	0.823901	0.813477	0.856019	0.914142	0.850505	0.924177	0.899441
cg06681689	chr13	88462989	LINC00397	TSS1500	0.775229	0.773695	0.771846	0.762554	0.702017	0.735277	0.852132	0.85101	0.842066	0.716499	0.686895	0.688125	0.786103	0.698621	0.71828	0.632578	0.608222	0.65523	0.630024	0.617529	0.651812	0.668844	0.621793	0.583493	0.691413	0.611655	0.652554	0.630775	0.673253	0.688683	0.69995	0.713233	0.647802	0.633195	0.746655	0.625275	0.686758	0.631519	0.673928	0.693709	0.72162	0.769847	0.639169	0.800703	0.766425
cg12357534	chr13	95086146			0.899578	0.944909	0.927159	0.907606	0.90929	0.823216	0.859741	0.862608	0.655566	0.705543	0.817841	0.787054	0.782663	0.735037	0.884952	0.881847	0.67745	0.854017	0.835357	0.838338	0.781774	0.726603	0.774212	0.842052	0.772059	0.790801	0.701537	0.800713	0.852404	0.781173	0.785092	0.894016	0.686252	0.769839	0.753709	0.798541	0.702198	0.826623	0.713874	0.860339	0.855959	0.929814	0.818494	0.820614	0.851719
cg07140888	chr13	98532347			0.710073	0.750488	0.670454	0.690892	0.672339	0.726715	0.63155	0.665875	0.85313	0.464851	0.524138	0.531925	0.562788	0.499208	0.587504	0.594138	0.526678	0.495067	0.534851	0.556809	0.544947	0.512543	0.372219	0.499153	0.523035	0.483032	0.46316	0.511964	0.539495	0.449719	0.539405	0.525564	0.426659	0.522274	0.50658	0.550208	0.57062	0.551471	0.501796	0.598996	0.542192	0.544725	0.487459	0.545213	0.564851
cg03734594	chr13	111297400	CARS2	Body	0.377634	0.234922	0.385815	0.343011	0.34186	0.350478	0.406668	0.392107	0.385932	0.469618	0.470676	0.455101	0.374303	0.357208	0.35421	0.494489	0.423405	0.455681	0.396251	0.442481	0.41406	0.326323	0.375923	0.388965	0.399342	0.481762	0.476788	0.434203	0.382674	0.506704	0.422452	0.482073	0.433221	0.446601	0.388231	0.434073	0.465927	0.52067	0.462276	0.432078	0.502173	0.453868	0.421651	0.431981	0.397762
cg03103463	chr14	22938728			0.839706	0.861866	0.832713	0.791576	0.893156	0.768912	0.834398	0.892991	0.808955	0.734398	0.752166	0.676083	0.665469	0.667506	0.629094	0.566528	0.781253	0.404413	0.594112	0.671425	0.666837	0.572383	0.690038	0.774262	0.793116	0.787966	0.769363	0.830004	0.79193	0.754124	0.632038	0.491261	0.670226	0.703079	0.564785	0.547486	0.637643	0.783356	0.742035	0.767063	0.775395	0.877005	0.873142	0.824557	0.873773
cg05398967	chr14	62280172			0.83461	0.900873	0.823543	0.762708	0.767338	0.783223	0.853132	0.852267	0.780105	0.623746	0.589907	0.695054	0.659615	0.71024	0.578639	0.630459	0.659547	0.650068	0.675683	0.643758	0.673545	0.65339	0.645042	0.692493	0.71109	0.749552	0.733484	0.761581	0.674485	0.619355	0.617027	0.733653	0.643005	0.730573	0.697646	0.61218	0.63566	0.662256	0.722759	0.674991	0.851464	0.845378	0.694978	0.73027	0.716074
cg19755435	chr14	88473001	GPR65	5'UTR	0.285858	0.296355	0.221222	0.332995	0.161863	0.24217	0.1549	0.30408	0.11539	0.0927845	0.11843	0.152018	0.0711286	0.102889	0.128005	0.1124	0.0858137	0.069643	0.138218	0.180082	0.109183	0.0851646	0.0908018	0.249828	0.0856223	0.0686797	0.115635	0.0830622	0.0699678	0.158615	0.110893	0.0965061	0.0931155	0.119522	0.139261	0.115402	0.0972742	0.0863092	0.115342	0.124428	0.130279	0.0562956	0.15412	0.0258776	0.0758535
cg07941108	chr14	90741814			0.742202	0.454801	0.606673	0.474557	0.627339	0.491871	0.580666	0.613933	0.571092	0.767041	0.628662	0.736493	0.658708	0.693955	0.745325	0.662052	0.675335	0.75752	0.664009	0.722591	0.74713	0.719762	0.747703	0.692737	0.709582	0.684481	0.698058	0.763598	0.603118	0.788094	0.692903	0.555586	0.61084	0.749973	0.71659	0.650806	0.682341	0.743781	0.74742	0.791803	0.626703	0.639333	0.688257	0.689611	0.715105
cg20978937	chr14	105399321	PLD4	3'UTR	0.531779	0.407135	0.449276	0.427034	0.421611	0.397087	0.468544	0.478896	0.50176	0.507892	0.518763	0.470397	0.441725	0.434538	0.516058	0.440506	0.430872	0.459229	0.472509	0.495292	0.469852	0.531934	0.431384	0.487367	0.468787	0.495632	0.53022	0.52314	0.431007	0.527205	0.473399	0.428072	0.397723	0.479962	0.484309	0.417285	0.488209	0.420508	0.518837	0.49784	0.445403	0.510486	0.49114	0.554984	0.532248
cg19740950	chr15	54590710	UNC13C	Body	0.359609	0.341357	0.235468	0.172261	0.220986	0.393667	0.27975	0.361552	0.295197	0.153101	0.203083	0.205103	0.0987681	0.169308	0.147997	0.10614	0.0954069	0.131697	0.13956	0.120271	0.148981	0.13497	0.154686	0.208943	0.0685609	0.206456	0.147368	0.169343	0.115502	0.211503	0.137158	0.172525	0.122728	0.163243	0.17282	0.247493	0.196588	0.172511	0.185845	0.144258	0.156089	0.0833061	0.201757	0.0882263	0.0909138
cg17148395	chr15	65654217	IGDCC3	Body	0.473905	0.51558	0.295272	0.273829	0.376476	0.365697	0.505138	0.464421	0.457911	0.374715	0.511184	0.392853	0.380861	0.409177	0.529406	0.416329	0.418893	0.49726	0.550016	0.473692	0.448579	0.318436	0.497618	0.369723	0.329244	0.623407	0.395761	0.517315	0.474269	0.347291	0.476242	0.469865	0.433822	0.491256	0.362092	0.363686	0.434112	0.449301	0.32702	0.523648	0.380569	0.489629	0.495935	0.466852	0.473174
cg03912169	chr15	71524060	THSD4	Body	0.478582	0.479113	0.447075	0.365107	0.460082	0.42626	0.486254	0.469281	0.533501	0.473879	0.451321	0.509885	0.531919	0.533824	0.62333	0.55304	0.419473	0.559223	0.473937	0.48473	0.487518	0.494179	0.558333	0.532827	0.380102	0.553515	0.490463	0.4961	0.47644	0.474484	0.500724	0.507302	0.49181	0.544892	0.55563	0.53082	0.44864	0.567288	0.524159	0.552761	0.555535	0.536913	0.580168	0.575866	0.596913
cg23835597	chr15	72598623	CELF6;CELF6;CELF6;CELF6	1stExon;Body;Body;5'UTR	0.692218	0.623426	0.653333	0.620966	0.678315	0.473362	0.557673	0.582212	0.628635	0.623452	0.606846	0.780879	0.739019	0.602191	0.703324	0.644009	0.652312	0.616672	0.763415	0.748838	0.57595	0.680196	0.59587	0.657677	0.646262	0.703703	0.652647	0.683485	0.675549	0.677128	0.701912	0.650822	0.688471	0.644516	0.747058	0.724516	0.653969	0.646344	0.704058	0.753002	0.602335	0.641837	0.648662	0.72418	0.744264
cg16004722	chr15	95674587			0.893419	0.932046	0.92061	0.950937	0.87483	0.968213	0.942845	0.928732	0.940636	0.791856	0.841284	0.82771	0.931199	0.8277	0.872231	0.838803	0.812943	0.88182	0.802709	0.877578	0.870623	0.831635	0.756911	0.738174	0.835397	0.890856	0.802615	0.849726	0.797327	0.752347	0.850836	0.772859	0.809392	0.863809	0.779944	0.806673	0.796164	0.835125	0.769535	0.89552	0.797353	0.963796	0.737782	0.880857	0.907184
cg09576762	chr15	99548859	LOC145814;LOC145814;LOC145814	5'UTR;5'UTR;1stExon	0.860972	0.83643	0.85083	0.693991	0.886818	0.828366	0.90925	0.883212	0.823859	0.769538	0.717502	0.753655	0.682404	0.610347	0.739132	0.663948	0.654019	0.658229	0.66155	0.651811	0.668944	0.674667	0.693878	0.713923	0.603756	0.608102	0.679409	0.669	0.619489	0.775955	0.646231	0.497408	0.602596	0.667706	0.744686	0.759954	0.746052	0.561551	0.700382	0.741863	0.670932	0.642901	0.543944	0.756292	0.540356
cg03804128	chr16	635623			0.274293	0.269825	0.250554	0.204902	0.28813	0.292791	0.267847	0.288382	0.322788	0.316604	0.315892	0.355282	0.267031	0.31361	0.347689	0.397437	0.224102	0.31121	0.268462	0.337448	0.346998	0.289218	0.325543	0.317258	0.293861	0.292727	0.370425	0.344706	0.282582	0.440821	0.310354	0.363098	0.245851	0.412714	0.266607	0.295483	0.379584	0.334175	0.42195	0.433403	0.425656	0.297539	0.323592	0.361363	0.346174
cg10511186	chr16	801394			0.909789	0.915617	0.930427	0.892928	0.855994	0.786141	0.95376	0.948761	0.926955	0.946845	0.93279	0.957168	0.947438	0.944871	0.959269	0.962925	0.958447	0.960749	0.952994	0.957561	0.944471	0.959237	0.960633	0.916766	0.96191	0.923732	0.93652	0.954877	0.94173	0.957115	0.963865	0.963384	0.973076	0.953754	0.951205	0.930542	0.951835	0.869685	0.953644	0.968941	0.951564	0.955189	0.940183	0.944126	0.96958
cg01023703	chr16	1393766	BAIAP3	Body	0.476463	0.465312	0.575615	0.402736	0.517244	0.506203	0.444199	0.432719	0.53765	0.576613	0.454086	0.54824	0.546594	0.561969	0.530028	0.476217	0.633012	0.581294	0.521611	0.498976	0.518623	0.62061	0.499315	0.510884	0.547005	0.477231	0.59202	0.524369	0.533425	0.577971	0.557842	0.538711	0.578904	0.594249	0.648886	0.653815	0.678109	0.529287	0.635928	0.520753	0.556243	0.582422	0.397657	0.529573	0.40451
cg00454305	chr16	1429905	UNKL	TSS1500	0.302963	0.146727	0.0703837	0.465021	0.478528	0.170392	0.258289	0.221952	0.186841	0.325319	0.53828	0.349864	0.267199	0.274006	0.414021	0.499235	0.364575	0.461188	0.407749	0.43028	0.484306	0.397586	0.431051	0.377885	0.279859	0.27801	0.352333	0.342153	0.294774	0.390605	0.398637	0.523739	0.343063	0.37791	0.299062	0.297505	0.397736	0.473857	0.339774	0.450369	0.577165	0.420209	0.504217	0.475282	0.561162
cg01682111	chr16	1430087	UNKL	TSS1500	0.220051	0.102261	0.112181	0.306268	0.291955	0.220511	0.219749	0.189761	0.224757	0.302382	0.473427	0.173006	0.178782	0.186198	0.258219	0.360114	0.32896	0.326468	0.194551	0.204247	0.241386	0.299225	0.176011	0.179207	0.192984	0.185723	0.273258	0.220735	0.146093	0.232497	0.27007	0.334262	0.13816	0.185775	0.176336	0.240294	0.296521	0.40519	0.191222	0.245094	0.247334	0.258213	0.35776	0.263237	0.351225
cg05557932	chr16	3929351	CREBBP;CREBBP	Body;Body	0.274191	0.249607	0.328031	0.261371	0.275922	0.213495	0.25165	0.293932	0.257242	0.339966	0.222038	0.320138	0.375655	0.395972	0.299739	0.330489	0.318595	0.324478	0.311522	0.361042	0.328467	0.244958	0.324728	0.282159	0.29878	0.25818	0.43856	0.278053	0.293854	0.3996	0.306899	0.233541	0.344187	0.32318	0.236504	0.354763	0.374322	0.241237	0.356566	0.427596	0.26527	0.374695	0.474112	0.3998	0.427368
cg10071999	chr16	13426616			0.696303	0.733431	0.74869	0.732351	0.625472	0.688059	0.676868	0.668129	0.763955	0.692963	0.699318	0.756839	0.792122	0.717416	0.785018	0.734531	0.646805	0.666107	0.643088	0.741706	0.706706	0.675407	0.703031	0.741106	0.699566	0.685613	0.736046	0.706732	0.702745	0.758979	0.754016	0.675401	0.693472	0.716149	0.774458	0.787835	0.643848	0.61225	0.783803	0.755499	0.649536	0.758435	0.716856	0.789618	0.762651
cg27245348	chr16	13426905			0.634502	0.713836	0.664246	0.71714	0.677477	0.568278	0.675361	0.60643	0.726403	0.811005	0.786297	0.819624	0.78599	0.782695	0.817604	0.807332	0.735336	0.755073	0.668509	0.755849	0.798228	0.851587	0.81869	0.765024	0.833821	0.748044	0.77884	0.845062	0.804932	0.785711	0.826217	0.838219	0.8351	0.735403	0.741365	0.840078	0.701206	0.784608	0.861396	0.803948	0.760729	0.800901	0.783066	0.858024	0.872214
cg05133560	chr16	13646788			0.799876	0.88919	0.796539	0.749156	0.771304	0.72238	0.868917	0.821252	0.777746	0.69904	0.824684	0.496277	0.741327	0.789632	0.787886	0.660381	0.7339	0.718355	0.736095	0.629844	0.668151	0.728796	0.701567	0.64482	0.689619	0.817286	0.627213	0.606241	0.7472	0.617494	0.773261	0.647032	0.750081	0.587639	0.686205	0.515165	0.626802	0.61542	0.625545	0.710118	0.777359	0.660965	0.7238	0.743815	0.713676
cg07001856	chr16	84346722	WFDC1	Body	0.149556	0.12172	0.125055	0.194408	0.144775	0.0814728	0.199256	0.205453	0.166942	0.291339	0.0568258	0.219739	0.315582	0.130128	0.263898	0.134765	0.204247	0.169823	0.27133	0.188144	0.154611	0.170873	0.200101	0.169683	0.194462	0.242018	0.180779	0.221444	0.197651	0.31069	0.190885	0.142858	0.265541	0.219511	0.127161	0.223434	0.152843	0.395585	0.230836	0.115251	0.0558705	0.33497	0.440214	0.273955	0.392725
cg02380595	chr16	85160569			0.108898	0.175068	0.139482	0.0976767	0.135098	0.116204	0.192488	0.234278	0.165874	0.120507	0.0888961	0.138921	0.150744	0.120391	0.155439	0.164788	0.0689154	0.129034	0.163897	0.201335	0.132564	0.19724	0.171795	0.158683	0.156845	0.158035	0.189036	0.137593	0.160163	0.194958	0.179655	0.0666255	0.172125	0.102706	0.167617	0.153947	0.100161	0.194638	0.13872	0.180059	0.157381	0.181884	0.167465	0.0798016	0.13162
cg05324407	chr16	86987828			0.78404	0.816927	0.89437	0.807774	0.656283	0.782461	0.699722	0.674726	0.821673	0.72408	0.639508	0.797289	0.855585	0.634817	0.769662	0.636725	0.727576	0.675547	0.685708	0.778737	0.771578	0.593981	0.656003	0.661879	0.697517	0.765162	0.616551	0.748039	0.812499	0.804008	0.609881	0.58363	0.594617	0.705834	0.768041	0.677327	0.631452	0.608077	0.728068	0.816083	0.731405	0.828242	0.661477	0.761531	0.692579
cg10496755	chr16	88544800	ZFPM1	Body	0.389825	0.373447	0.359563	0.345702	0.401073	0.380098	0.369819	0.38448	0.350492	0.37247	0.394916	0.420478	0.434007	0.416992	0.413487	0.431359	0.406873	0.350801	0.423043	0.437047	0.403964	0.381702	0.412034	0.424132	0.36769	0.411702	0.441496	0.360644	0.377434	0.418212	0.412567	0.364941	0.452534	0.452003	0.375075	0.372466	0.403184	0.321191	0.403511	0.439087	0.396675	0.325917	0.468871	0.349099	0.418662
cg03310838	chr16	88545042	ZFPM1	Body	0.193803	0.153241	0.177674	0.192985	0.341745	0.201838	0.0607592	0.266751	0.0874728	0.298233	0.288785	0.332442	0.416159	0.259218	0.354315	0.302209	0.273034	0.25116	0.259882	0.278533	0.237989	0.171113	0.302492	0.394782	0.16912	0.372081	0.331206	0.239246	0.190838	0.240173	0.385143	0.223005	0.394114	0.372835	0.211052	0.461997	0.255179	0.12641	0.25877	0.341663	0.305542	0.149172	0.39785	0.13393	0.352117
cg06959205	chr16	88991917	CBFA2T3;CBFA2T3	5'UTR;Body	0.459624	0.487107	0.471808	0.512918	0.55355	0.493022	0.517488	0.504938	0.515113	0.529711	0.527814	0.514176	0.501346	0.51452	0.561833	0.557362	0.546748	0.569073	0.574081	0.553649	0.515436	0.58742	0.564219	0.49201	0.542104	0.577071	0.569024	0.498093	0.536791	0.544811	0.580633	0.5552	0.532648	0.518663	0.544281	0.533831	0.528536	0.597177	0.507004	0.585344	0.513148	0.57121	0.610751	0.609322	0.550668
cg01966061	chr16	89628511	RPL13;RPL13;RPL13;RPL13	Body;Body;Body;Body	0.762846	0.518964	0.560123	0.498938	0.551292	0.569414	0.703436	0.641472	0.432879	0.584349	0.575401	0.627119	0.516561	0.512512	0.548737	0.697587	0.545829	0.687062	0.601698	0.629356	0.620798	0.554639	0.58267	0.582969	0.493116	0.568696	0.594614	0.522108	0.543474	0.662257	0.585979	0.622531	0.630569	0.610692	0.70842	0.663097	0.675896	0.513176	0.544285	0.587549	0.539079	0.564524	0.726746	0.699967	0.83449
cg10092265	chr17	7311742	NLGN2	1stExon	0.482692	0.428272	0.466851	0.518325	0.394735	0.382468	0.405156	0.399289	0.482243	0.415666	0.459811	0.388413	0.489558	0.359596	0.48344	0.339767	0.47923	0.438156	0.389071	0.422688	0.392942	0.382324	0.426099	0.361712	0.471488	0.503906	0.473615	0.458186	0.476489	0.455541	0.444003	0.339414	0.441427	0.40002	0.449851	0.408939	0.46241	0.393606	0.445958	0.466075	0.42043	0.468877	0.503524	0.414535	0.43923
cg18561560	chr17	8702816	MFSD6L	TSS200	0.289035	0.282014	0.261298	0.217857	0.399699	0.229819	0.267556	0.260948	0.362394	0.483152	0.476543	0.39804	0.333722	0.325075	0.440039	0.395618	0.417488	0.39054	0.371209	0.376949	0.491154	0.301371	0.504298	0.312038	0.336613	0.41053	0.338016	0.434777	0.475151	0.803351	0.288582	0.329865	0.354479	0.4675	0.355203	0.507682	0.390613	0.406985	0.345269	0.383649	0.378875	0.547528	0.361808	0.443984	0.403271
cg02147681	chr17	17603837	RAI1	5'UTR	0.153134	0.173674	0.193429	0.134746	0.198878	0.109421	0.204132	0.196901	0.153485	0.381447	0.250641	0.396073	0.291674	0.287804	0.436697	0.415054	0.323562	0.318834	0.240132	0.22283	0.32411	0.390258	0.276738	0.286517	0.238259	0.411063	0.484596	0.320104	0.292701	0.317332	0.349827	0.305191	0.230828	0.345841	0.273096	0.319937	0.329058	0.422261	0.461305	0.344912	0.379842	0.345455	0.246584	0.398477	0.35155
cg05932042	chr17	40822653	PLEKHH3	Body	0.0345576	0.0161192	0.0275048	0.0572287	0.0154918	0.0146416	0.0265599	0.0297742	0.103801	0.0203325	0.112552	0.0973658	0.0314001	0.0435052	0.0966933	0.0659442	0.0366323	0.0528632	0.0886587	0.0396682	0.0353604	0.0532198	0.0354381	0.0979718	0.0886606	0.0738598	0.0793112	0.0813277	0.0388541	0.0520611	0.0403452	0.0860658	0.0170324	0.0344919	0.0526987	0.158702	0.101738	0.0495342	0.0416562	0.0839282	0.074638	0.166749	0.182845	0.164733	0.137134
cg07968906	chr17	40822942	PLEKHH3	Body	0.515656	0.486432	0.568518	0.68691	0.499451	0.503482	0.545016	0.553965	0.661428	0.586274	0.739545	0.790034	0.657538	0.656359	0.749798	0.702579	0.650187	0.6653	0.719031	0.675138	0.719974	0.698114	0.647675	0.802312	0.713575	0.753337	0.744059	0.750277	0.684929	0.699153	0.730316	0.700907	0.680426	0.687319	0.680049	0.761795	0.71753	0.741713	0.684424	0.771198	0.633687	0.741482	0.781221	0.719226	0.66234
cg03862414	chr17	40824241	PLEKHH3	Body	0.619232	0.464504	0.523146	0.556413	0.495614	0.537576	0.591928	0.597286	0.655613	0.508197	0.600829	0.578932	0.552719	0.566638	0.56136	0.52896	0.535352	0.534166	0.538073	0.556169	0.551199	0.554968	0.511454	0.612243	0.578178	0.585011	0.513259	0.572685	0.544838	0.566315	0.557005	0.536004	0.544721	0.524081	0.555455	0.577464	0.556343	0.564158	0.502293	0.572294	0.53525	0.599954	0.624415	0.569073	0.58875
cg11653233	chr17	40834163	CCR10;CNTNAP1	TSS1500;TSS1500	0.230025	0.139648	0.115575	0.289829	0.247688	0.191634	0.303766	0.308104	0.257071	0.208311	0.194242	0.210682	0.194112	0.241739	0.307117	0.247463	0.20066	0.186251	0.326147	0.292031	0.254324	0.273016	0.315285	0.265924	0.269207	0.175301	0.352465	0.20627	0.241916	0.196608	0.286425	0.327265	0.112958	0.233791	0.182233	0.276314	0.187627	0.367452	0.192481	0.230599	0.291881	0.321136	0.368954	0.363751	0.422322
cg07871971	chr17	40839766	CNTNAP1	Body	0.953005	0.822566	0.927696	0.93623	0.925294	0.823351	0.915131	0.935719	0.976466	0.924217	0.978494	0.981387	0.96077	0.966282	0.921579	0.945389	0.937832	0.947809	0.967428	0.985601	0.976017	0.983713	0.977637	0.978525	0.971922	0.978784	0.963204	0.923618	0.979405	0.9714	0.977981	0.974698	0.983241	0.981245	0.965949	0.976876	0.970801	0.923695	0.929327	0.980865	0.9505	0.968394	0.955381	0.962473	0.959444
cg23391107	chr17	45924227	SP6	3'UTR	0.0428932	0.0266917	0.0296114	0.0286617	0.0274294	0.0190581	0.0745628	0.0326796	0.0638385	0.0343054	0.0378732	0.0297804	0.0228238	0.0502882	0.0331205	0.0374601	0.0329247	0.0353114	0.122552	0.0443706	0.0594951	0.048962	0.0456008	0.0333437	0.0203038	0.0500504	0.0273559	0.0323532	0.0536504	0.027823	0.027092	0.0291778	0.0304162	0.060841	0.0200558	0.0275463	0.0535425	0.0275578	0.039704	0.0796232	0.0194127	0.131673	0.0283324	0.0719672	0.0353822
cg15951870	chr17	45925060	SP6	Body	0.245817	0.191565	0.187835	0.196706	0.248246	0.18376	0.280724	0.278073	0.280904	0.150537	0.207623	0.0957348	0.11444	0.17231	0.203515	0.205255	0.200844	0.239617	0.225287	0.163635	0.195771	0.226285	0.260521	0.201068	0.138515	0.342297	0.202712	0.164331	0.258867	0.134563	0.243464	0.22234	0.163432	0.199442	0.11869	0.182089	0.180883	0.206097	0.162915	0.274234	0.168025	0.289652	0.220589	0.347601	0.26746
cg17733447	chr17	45929399	SP6	5'UTR	0.284263	0.308759	0.215695	0.188997	0.232381	0.201816	0.308684	0.349391	0.237742	0.268068	0.29813	0.330946	0.288577	0.330935	0.343457	0.290125	0.208713	0.242046	0.327868	0.2874	0.364243	0.290095	0.374466	0.327379	0.355599	0.30055	0.319443	0.346659	0.320727	0.283991	0.356248	0.168569	0.381906	0.303403	0.250215	0.241212	0.232207	0.321754	0.290241	0.403417	0.277293	0.213321	0.400618	0.282277	0.352397
cg05323879	chr17	46642104	HOXB3	5'UTR	0.296746	0.302513	0.399821	0.27668	0.328487	0.33954	0.427386	0.39678	0.55667	0.707661	0.311536	0.667666	0.561035	0.586659	0.644793	0.464652	0.571736	0.612775	0.432864	0.352212	0.697719	0.554596	0.463367	0.311656	0.334441	0.539882	0.63235	0.628406	0.492387	0.571415	0.477812	0.441469	0.504224	0.551074	0.371333	0.464518	0.674759	0.619042	0.570728	0.478129	0.362281	0.599132	0.362585	0.552052	0.464598
cg12097883	chr17	62774939	LOC146880;LOC146880	Body;Body	0.0945784	0.052976	0.0405999	0.125867	0.160383	0.0911491	0.141909	0.124899	0.170637	0.272321	0.131278	0.292623	0.185964	0.181961	0.329351	0.213945	0.282272	0.20026	0.138836	0.177456	0.222527	0.262452	0.223894	0.12539	0.1621	0.236905	0.210496	0.287467	0.129258	0.0883738	0.179219	0.0977427	0.0364135	0.124379	0.215616	0.250859	0.224669	0.237151	0.161106	0.165004	0.236142	0.304347	0.0521806	0.346794	0.308132
cg03917138	chr17	70120182	SOX9	Body	0.298798	0.218152	0.155063	0.450397	0.22132	0.351881	0.360798	0.358383	0.263174	0.226137	0.371453	0.259958	0.302735	0.272633	0.405232	0.377864	0.293624	0.441734	0.39079	0.353742	0.305915	0.275032	0.291857	0.20074	0.337849	0.43282	0.28592	0.411541	0.297674	0.348154	0.318243	0.305472	0.440998	0.246285	0.307992	0.253985	0.320829	0.336604	0.242301	0.395914	0.32478	0.428796	0.409946	0.413991	0.416486
cg09786634	chr17	78912393	RPTOR;RPTOR	Body;Body	0.136204	0.130635	0.202944	0.210987	0.344051	0.249384	0.135559	0.0748443	0.165399	0.378871	0.328338	0.102672	0.251843	0.28207	0.142188	0.248179	0.271078	0.320671	0.0879778	0.295566	0.125698	0.354464	0.198756	0.0732558	0.112957	0.278332	0.374755	0.252688	0.189244	0.347967	0.110947	0.329598	0.239845	0.233669	0.167159	0.363876	0.380029	0.428123	0.320994	0.241305	0.271167	0.285024	0.0615553	0.103587	0.261337
cg04147593	chr17	80196719	SLC16A3;SLC16A3;SLC16A3	Body;Body;Body	0.110652	0.10192	0.120351	0.129553	0.133833	0.0780658	0.120918	0.150009	0.238495	0.178475	0.0969935	0.246585	0.117618	0.126427	0.172805	0.1465	0.151928	0.170059	0.146734	0.19832	0.218825	0.164136	0.129643	0.159744	0.202469	0.145004	0.141607	0.137061	0.0920063	0.191905	0.176141	0.163476	0.125992	0.144805	0.157981	0.240482	0.202663	0.204736	0.177387	0.15818	0.123098	0.228377	0.207408	0.217727	0.228534
cg25836232	chr18	12306837	TUBB6	TSS1500	0.606724	0.703369	0.551034	0.57964	0.554177	0.630708	0.698833	0.72327	0.626329	0.455656	0.451733	0.519636	0.290132	0.370592	0.350514	0.472356	0.29093	0.404073	0.548749	0.414365	0.479954	0.494826	0.48429	0.372527	0.544207	0.55355	0.475108	0.392698	0.354967	0.546705	0.454632	0.449521	0.323019	0.405074	0.427064	0.484533	0.371869	0.383059	0.289691	0.508522	0.465181	0.50302	0.435205	0.393662	0.559444
cg21609875	chr18	25544875	CDH2;CDH2	Body;Body	0.611337	0.743044	0.778634	0.722287	0.685055	0.754414	0.597814	0.645495	0.661309	0.50449	0.584939	0.435326	0.590626	0.589025	0.640067	0.52283	0.505365	0.480713	0.56034	0.590127	0.603126	0.532297	0.574976	0.548492	0.45613	0.496727	0.522289	0.457825	0.525272	0.494231	0.509354	0.484353	0.380627	0.537453	0.63123	0.595028	0.547208	0.310838	0.539411	0.687367	0.487147	0.658228	0.57833	0.595089	0.627356
cg19887750	chr18	47813174	CXXC1;CXXC1	Body;Body	0.275346	0.253474	0.267777	0.25943	0.224629	0.263053	0.269322	0.239247	0.226633	0.29081	0.270949	0.378847	0.280735	0.376854	0.425536	0.29249	0.252833	0.256213	0.217179	0.270992	0.255635	0.192063	0.225272	0.25312	0.22018	0.278523	0.281418	0.293704	0.319368	0.351309	0.412051	0.353136	0.290688	0.427713	0.321532	0.235439	0.331535	0.298148	0.308702	0.303763	0.366553	0.428158	0.422679	0.457071	0.373202
cg06243115	chr18	65258106	LOC643542	Body	0.405727	0.555427	0.495641	0.489584	0.355366	0.475945	0.422572	0.508794	0.618124	0.33269	0.292161	0.287034	0.369347	0.280119	0.313276	0.314145	0.221647	0.268185	0.32698	0.213632	0.247618	0.212122	0.275198	0.289968	0.219508	0.242409	0.168256	0.247279	0.284926	0.209631	0.260858	0.252558	0.324996	0.278335	0.318615	0.275352	0.220713	0.166113	0.225292	0.370723	0.247289	0.200251	0.332744	0.465628	0.180683
cg01635063	chr19	728385	PALM;PALM	Body;Body	0.627452	0.687873	0.770668	0.605287	0.721088	0.626532	0.740366	0.678967	0.764259	0.746831	0.792402	0.69476	0.747899	0.704542	0.76334	0.812804	0.755332	0.68689	0.68562	0.849495	0.856732	0.784655	0.719429	0.783804	0.790772	0.904563	0.816961	0.941167	0.760243	0.783685	0.847242	0.696676	0.805076	0.649719	0.785401	0.791109	0.852594	0.799912	0.874378	0.831603	0.77118	0.702139	0.731945	0.708977	0.770201
cg11545720	chr19	4558377	SEMA6B	1stExon	0.448827	0.329033	0.403911	0.424673	0.455145	0.382737	0.45393	0.469539	0.409193	0.504324	0.531856	0.553957	0.498061	0.458731	0.543335	0.432529	0.481681	0.553163	0.447545	0.493301	0.464966	0.643396	0.504592	0.556898	0.501062	0.536652	0.530447	0.452307	0.484821	0.505404	0.543939	0.547756	0.463344	0.523056	0.492683	0.437239	0.498539	0.582433	0.518155	0.608937	0.541882	0.580841	0.632841	0.496201	0.559259
cg15106604	chr19	5691749			0.32866	0.211301	0.354354	0.220051	0.37481	0.206254	0.280931	0.423396	0.300482	0.294464	0.334913	0.341416	0.300509	0.263945	0.412795	0.453633	0.36094	0.44201	0.259505	0.391814	0.372833	0.333829	0.330923	0.308955	0.388591	0.319287	0.367538	0.299551	0.295119	0.392748	0.387076	0.286504	0.290071	0.449284	0.297084	0.338515	0.408268	0.242257	0.389957	0.367978	0.443555	0.323173	0.460842	0.42116	0.508234
cg26526509	chr19	6019110	LOC100128568;RFX2;RFX2	Body;Body;Body	0.62223	0.537764	0.683078	0.651324	0.613807	0.628379	0.559297	0.577893	0.627834	0.720038	0.825266	0.696816	0.766553	0.759318	0.715449	0.745338	0.67649	0.756155	0.779838	0.719846	0.771964	0.7078	0.776913	0.770933	0.75299	0.764141	0.717828	0.802492	0.715161	0.693104	0.681844	0.741314	0.72659	0.74958	0.745892	0.6964	0.703331	0.764696	0.713561	0.786097	0.671382	0.814448	0.669759	0.770361	0.697475
cg03907016	chr19	6534760	TNFSF9	Body	0.930144	0.863689	0.913091	0.917499	0.768748	0.892334	0.660505	0.651055	0.963523	0.96797	0.966738	0.975029	0.972632	0.978608	0.975482	0.967806	0.972045	0.980813	0.978028	0.978552	0.971028	0.979343	0.981876	0.969366	0.97955	0.944796	0.974661	0.98089	0.979227	0.983282	0.95969	0.968158	0.963891	0.982173	0.977527	0.976642	0.970205	0.975176	0.978755	0.978575	0.955956	0.914385	0.946283	0.919084	0.924578
cg22568423	chr19	8590567	MYO1F	Body	0.79481	0.565026	0.770554	0.689865	0.715175	0.740335	0.762104	0.852383	0.925553	0.861728	0.907567	0.92193	0.87996	0.771246	0.911277	0.865788	0.901083	0.91335	0.820147	0.801732	0.790106	0.790436	0.932793	0.833764	0.933708	0.853589	0.89168	0.875525	0.761169	0.935512	0.700518	0.933122	0.883863	0.913569	0.852671	0.839278	0.937026	0.871464	0.853056	0.874708	0.921737	0.958682	0.882253	0.91481	0.879676
cg20158050	chr19	10999219	CARM1	Body	0.675291	0.647689	0.635442	0.568071	0.739752	0.653988	0.61773	0.604857	0.591889	0.769778	0.720286	0.776343	0.728269	0.787427	0.743645	0.785037	0.775517	0.756373	0.720234	0.765174	0.699773	0.71652	0.660211	0.726412	0.76349	0.794296	0.827676	0.797634	0.734071	0.841579	0.805786	0.813518	0.715115	0.829987	0.702141	0.778842	0.846495	0.775385	0.79697	0.705208	0.681888	0.533683	0.744849	0.717571	0.654753
cg02774542	chr19	11517152	RGL3;RGL3	Body;Body	0.141271	0.103823	0.0838138	0.193976	0.175302	0.068955	0.256276	0.227432	0.385242	0.185143	0.149969	0.0555474	0.0330063	0.120752	0.263438	0.145651	0.0855983	0.185535	0.173531	0.122065	0.144211	0.18637	0.0536907	0.145961	0.192747	0.0347803	0.212874	0.191934	0.0447408	0.0933886	0.160816	0.235997	0.129322	0.0272437	0.0355014	0.0823051	0.198288	0.0242555	0.208629	0.0823564	0.166757	0.296906	0.258955	0.350154	0.235977
cg02011723	chr19	12831888	TNPO2;TNPO2;TNPO2	5'UTR;5'UTR;5'UTR	0.420447	0.374057	0.35872	0.397138	0.195853	0.406093	0.341716	0.342055	0.37072	0.385776	0.259068	0.461426	0.422143	0.343218	0.512761	0.446934	0.341515	0.427348	0.330528	0.370697	0.442153	0.447557	0.323022	0.394052	0.376279	0.346776	0.460962	0.324534	0.418004	0.462909	0.432496	0.34932	0.411741	0.464087	0.308698	0.293919	0.416292	0.30333	0.464046	0.432462	0.417504	0.536277	0.533372	0.530241	0.454514
cg08173263	chr19	14276911	LPHN1;LPHN1	Body;Body	0.192168	0.115799	0.207143	0.0831955	0.0910705	0.13034	0.174488	0.182968	0.400859	0.339282	0.506453	0.463735	0.314604	0.307471	0.395114	0.392095	0.223731	0.337183	0.422237	0.47081	0.335168	0.321336	0.441154	0.312915	0.464426	0.359376	0.429259	0.528585	0.418322	0.132498	0.308406	0.551603	0.263238	0.588618	0.324771	0.324469	0.576878	0.373038	0.36885	0.427271	0.539654	0.221394	0.375115	0.341605	0.235761
cg16614288	chr19	17608110	SLC27A1	Body	0.838063	0.680855	0.816566	0.832457	0.858951	0.722723	0.800659	0.816696	0.772895	0.92303	0.762065	0.961536	0.904808	0.886121	0.938604	0.957591	0.953237	0.901495	0.940184	0.930708	0.953118	0.925465	0.92524	0.939873	0.883655	0.942034	0.938103	0.94763	0.931548	0.953914	0.927263	0.95417	0.89429	0.943362	0.949936	0.939142	0.961996	0.940161	0.938838	0.950348	0.9299	0.927172	0.913237	0.920325	0.900731
cg22509027	chr19	38997351	RYR1;RYR1	Body;Body	0.774965	0.750501	0.906049	0.77661	0.909644	0.802937	0.882719	0.898886	0.761765	0.942094	0.849344	0.979109	0.885125	0.945266	0.890082	0.907316	0.971668	0.960473	0.89767	0.865218	0.927379	0.952484	0.937385	0.93964	0.947452	0.944483	0.937724	0.954805	0.903244	0.967971	0.966973	0.940924	0.908665	0.909646	0.943503	0.942162	0.939322	0.964398	0.921659	0.976203	0.911055	0.889618	0.855871	0.837293	0.858108
cg26787220	chr19	45720771	EXOC3L2	Body	0.195015	0.188921	0.157527	0.129336	0.0639614	0.118167	0.240771	0.215226	0.171157	0.0825093	0.0799764	0.0989339	0.171281	0.187727	0.229611	0.197955	0.203783	0.109163	0.210103	0.247114	0.180192	0.209446	0.198976	0.167335	0.235687	0.37051	0.180145	0.284251	0.146481	0.195837	0.191791	0.104592	0.0673609	0.147447	0.202043	0.161973	0.215244	0.153442	0.18721	0.232656	0.239466	0.310887	0.327905	0.262285	0.310183
cg14876077	chr19	45737873	EXOC3L2	TSS1500	0.523337	0.424311	0.482516	0.449316	0.407024	0.382488	0.482578	0.479879	0.446344	0.457414	0.421449	0.471516	0.442497	0.472718	0.506553	0.53676	0.501459	0.474513	0.496953	0.47476	0.526733	0.49743	0.539841	0.491098	0.493821	0.587154	0.517342	0.638014	0.465327	0.473369	0.45769	0.473757	0.461336	0.447293	0.517893	0.467735	0.557616	0.549797	0.489379	0.529087	0.516668	0.578228	0.56252	0.552987	0.5485
cg20975708	chr19	48044131	ZNF541	Body	0.756635	0.738592	0.774448	0.732083	0.734999	0.718778	0.673588	0.727916	0.707107	0.756437	0.804661	0.752475	0.809084	0.748993	0.796975	0.785135	0.745371	0.757711	0.777667	0.811836	0.832875	0.768058	0.805291	0.804671	0.834759	0.696247	0.793674	0.798258	0.754683	0.781287	0.758751	0.830397	0.763335	0.770298	0.762247	0.760761	0.747271	0.639427	0.830514	0.821513	0.850839	0.851211	0.804342	0.840982	0.802591
cg21721681	chr19	49133845	DBP	3'UTR	0.253941	0.233267	0.26631	0.267535	0.34715	0.270847	0.339148	0.276242	0.391302	0.416419	0.321553	0.401798	0.382753	0.340213	0.413827	0.481701	0.349273	0.347122	0.353878	0.337213	0.37722	0.420314	0.309674	0.344778	0.275405	0.352601	0.383328	0.36233	0.343747	0.329286	0.341842	0.364093	0.296365	0.37542	0.378202	0.370555	0.395924	0.431256	0.398982	0.371217	0.436055	0.500141	0.312769	0.481748	0.425645
cg07586008	chr19	49636535	PPFIA3	Body	0.392983	0.268077	0.314435	0.175084	0.23632	0.178068	0.148596	0.118739	0.310208	0.34169	0.510554	0.347426	0.363489	0.472193	0.218635	0.222618	0.270517	0.3029	0.406357	0.364439	0.454245	0.253285	0.447429	0.37917	0.487807	0.380832	0.224538	0.442557	0.365963	0.226033	0.287592	0.190966	0.143209	0.387917	0.364288	0.211242	0.194426	0.450397	0.473586	0.339602	0.423765	0.477674	0.419791	0.579156	0.442981
cg16749456	chr19	49699879	TRPM4	Body	0.82459	0.679769	0.754062	0.910419	0.776937	0.78004	0.721986	0.756695	0.685529	0.891112	0.914971	0.847763	0.856246	0.863692	0.892668	0.842245	0.882875	0.759391	0.925895	0.906016	0.880551	0.842706	0.923778	0.932715	0.948517	0.890791	0.902027	0.975476	0.897129	0.949561	0.885289	0.846562	0.839907	0.921883	0.823842	0.7398	0.851483	0.919254	0.933902	0.939248	0.961123	0.764178	0.746093	0.889308	0.877038
cg04508467	chr19	50931622	SPIB	3'UTR	0.338461	0.107	0.17887	0.156877	0.309818	0.138671	0.200975	0.168871	0.136411	0.190656	0.307035	0.248094	0.390938	0.220689	0.263076	0.222898	0.25973	0.290589	0.236489	0.167433	0.404229	0.399784	0.291584	0.187879	0.442605	0.253557	0.232006	0.341147	0.278228	0.27155	0.407356	0.344988	0.251208	0.245449	0.185187	0.248443	0.324329	0.543888	0.163846	0.20326	0.3456	0.43875	0.316855	0.261725	0.20515
cg04518195	chr19	51020534	LRRC4B	3'UTR	0.654941	0.567461	0.614829	0.659415	0.643547	0.578033	0.607779	0.594005	0.580108	0.639595	0.84425	0.613071	0.819445	0.695043	0.683815	0.625287	0.703696	0.809259	0.780539	0.769211	0.759288	0.616876	0.830085	0.706046	0.813975	0.715831	0.703158	0.760009	0.671745	0.745523	0.743748	0.676097	0.750721	0.738253	0.803898	0.692305	0.791038	0.62927	0.749325	0.766235	0.664325	0.671158	0.67577	0.675806	0.555062
cg18553228	chr19	51034638	LRRC4B	Body	0.75743	0.738938	0.785702	0.726522	0.686344	0.670229	0.679854	0.711943	0.717238	0.706402	0.750581	0.718252	0.827015	0.796397	0.831847	0.790817	0.7485	0.785269	0.79146	0.816542	0.829474	0.724602	0.808077	0.82136	0.84962	0.829694	0.77754	0.809771	0.822207	0.845445	0.751985	0.767884	0.75174	0.81408	0.822085	0.768163	0.779002	0.772722	0.786047	0.846108	0.781671	0.778727	0.74026	0.820054	0.713246
cg05886689	chr19	51051890	LRRC4B	Body	0.774331	0.775793	0.813489	0.805617	0.816959	0.790287	0.738232	0.726969	0.823891	0.855389	0.853277	0.794383	0.896525	0.874912	0.876743	0.880323	0.846328	0.878797	0.877942	0.87934	0.889899	0.803435	0.852935	0.878825	0.900722	0.877169	0.870793	0.911695	0.877733	0.898294	0.879761	0.839612	0.838949	0.875995	0.867117	0.894386	0.853662	0.854284	0.909549	0.88336	0.832542	0.81376	0.751399	0.794336	0.675673
cg13717553	chr19	51067014	LRRC4B	5'UTR	0.529834	0.525109	0.635945	0.580395	0.529593	0.632487	0.4889	0.477881	0.555904	0.575578	0.718935	0.5647	0.662768	0.630087	0.677426	0.611972	0.601048	0.668715	0.567499	0.716156	0.664602	0.522856	0.664457	0.508024	0.686683	0.752321	0.569675	0.622184	0.591509	0.68096	0.602569	0.57121	0.511988	0.708727	0.646523	0.683643	0.631062	0.573755	0.669919	0.725112	0.517375	0.601492	0.631666	0.664889	0.491941
cg09440208	chr19	52333579			0.814638	0.757785	0.673045	0.855258	0.811917	0.876911	0.784167	0.77232	0.858733	0.796067	0.768559	0.650664	0.679663	0.658905	0.55299	0.46202	0.473894	0.609907	0.548838	0.462203	0.660203	0.550631	0.710327	0.662372	0.621516	0.440957	0.61809	0.511046	0.604741	0.631181	0.470253	0.566566	0.748616	0.550913	0.438385	0.748411	0.472841	0.61436	0.55609	0.681903	0.605369	0.550902	0.53977	0.570192	0.545392
cg07357091	chr19	56048536	SBK2	TSS200	0.242153	0.172542	0.150153	0.21993	0.168821	0.157509	0.213495	0.290745	0.315007	0.232534	0.177024	0.251285	0.229897	0.277152	0.381746	0.20352	0.251336	0.215851	0.295086	0.278614	0.221037	0.320115	0.169668	0.275007	0.241768	0.164311	0.272045	0.262606	0.221571	0.285988	0.230739	0.25059	0.297449	0.356829	0.264468	0.189943	0.217081	0.124118	0.285733	0.255909	0.179689	0.323696	0.204281	0.319806	0.232982
cg15705865	chr2	900218			0.558337	0.577146	0.621279	0.525299	0.488602	0.60296	0.548167	0.429324	0.713098	0.530994	0.405067	0.365797	0.439124	0.367058	0.355867	0.350124	0.367202	0.368728	0.359667	0.302557	0.366359	0.320214	0.435209	0.390848	0.311798	0.428869	0.303008	0.399709	0.303811	0.195826	0.371545	0.376814	0.320679	0.513127	0.434725	0.351796	0.274153	0.477469	0.339423	0.436777	0.336749	0.487252	0.400313	0.531735	0.514974
cg18011760	chr2	19320928			0.645876	0.941047	0.890005	0.821472	0.852615	0.939155	0.937736	0.932345	0.909753	0.970695	0.921964	0.964985	0.961297	0.953676	0.962628	0.949203	0.978408	0.971837	0.972515	0.953802	0.969717	0.972545	0.965852	0.968301	0.933583	0.956837	0.968724	0.966551	0.911651	0.955084	0.96908	0.932437	0.977624	0.929896	0.962982	0.976312	0.975663	0.969341	0.979842	0.95278	0.970953	0.971113	0.960371	0.959638	0.971647
cg02680566	chr2	19559792	OSR1	TSS1500	0.884998	0.88927	0.854255	0.888602	0.835825	0.812546	0.866449	0.865016	0.817294	0.666639	0.6551	0.792547	0.708928	0.71696	0.715639	0.751319	0.740314	0.796353	0.746182	0.722055	0.722804	0.757647	0.725889	0.775689	0.702131	0.803133	0.771934	0.701465	0.744838	0.742702	0.766661	0.815596	0.854455	0.806592	0.817772	0.605073	0.733878	0.695182	0.746122	0.677782	0.703958	0.7233	0.82092	0.784887	0.740051
cg12451530	chr2	54087209	LOC100302652;GPR75	TSS200;TSS200	0.660294	0.596558	0.699561	0.597848	0.636493	0.674975	0.745868	0.724104	0.711182	0.851931	0.754017	0.9033	0.87384	0.800154	0.826211	0.779191	0.86288	0.784627	0.734269	0.747133	0.835244	0.8426	0.720081	0.776592	0.788487	0.871868	0.823285	0.842432	0.775965	0.821766	0.768337	0.824675	0.89379	0.791784	0.852524	0.896709	0.943101	0.859201	0.811948	0.901847	0.910994	0.89958	0.777077	0.940831	0.922613
cg23031975	chr2	67601521			0.857619	0.803578	0.871822	0.833358	0.780775	0.793721	0.921783	0.89455	0.909701	0.748002	0.589591	0.747671	0.787007	0.778278	0.796537	0.74795	0.795347	0.754999	0.667752	0.729713	0.699215	0.761373	0.626922	0.725988	0.789236	0.699807	0.785306	0.7335	0.827183	0.778294	0.750778	0.706817	0.810339	0.715759	0.780362	0.814043	0.798232	0.772425	0.744222	0.749126	0.74537	0.843709	0.72993	0.792964	0.840409
cg17848515	chr2	130940706	SMPD4;SMPD4;SMPD4;SMPD4;SMPD4;SMPD4;SMPD4;FAM128B	TSS1500;TSS1500;TSS1500;TSS1500;TSS1500;TSS1500;TSS1500;Body	0.431477	0.420329	0.382955	0.398597	0.509329	0.446001	0.387434	0.45238	0.3827	0.457036	0.388862	0.485441	0.424109	0.472677	0.49651	0.461737	0.336983	0.484018	0.451741	0.398823	0.38457	0.401146	0.369925	0.373573	0.506284	0.393288	0.396725	0.369579	0.30094	0.519519	0.4055	0.372877	0.538192	0.403252	0.355048	0.420122	0.409762	0.317313	0.346306	0.376255	0.442933	0.421771	0.514463	0.524356	0.546753
cg25110943	chr2	172974960			0.233573	0.27144	0.360356	0.15247	0.195394	0.324116	0.261832	0.174644	0.280075	0.178754	0.138995	0.159404	0.128763	0.14568	0.2181	0.150583	0.191041	0.133689	0.106287	0.122723	0.14934	0.173632	0.122383	0.116879	0.179043	0.1831	0.153627	0.233523	0.096314	0.112162	0.146903	0.151888	0.0815768	0.114444	0.290147	0.166734	0.192862	0.187033	0.156679	0.121127	0.154775	0.13364	0.0846288	0.212463	0.136589
cg07861390	chr2	206546437	NRP2;NRP2;NRP2;NRP2;NRP2;NRP2	TSS1500;TSS1500;TSS1500;TSS1500;TSS1500;TSS1500	0.272676	0.213348	0.194607	0.27052	0.297292	0.296707	0.214261	0.321461	0.243619	0.168951	0.12575	0.150354	0.108139	0.178358	0.177956	0.134305	0.0669493	0.135792	0.134663	0.148502	0.199999	0.124672	0.143075	0.0571281	0.0403887	0.187817	0.174251	0.157463	0.13703	0.134964	0.167653	0.11458	0.0358297	0.146459	0.15714	0.139631	0.160634	0.263074	0.129195	0.144417	0.136025	0.0769679	0.116778	0.131679	0.121632
cg09365459	chr2	206629314	NRP2;NRP2;NRP2;NRP2;NRP2	Body;Body;Body;Body;Body	0.736769	0.626812	0.73918	0.732577	0.610766	0.681342	0.708378	0.777076	0.675899	0.655746	0.591163	0.765457	0.745595	0.688072	0.788463	0.757865	0.668202	0.74468	0.705393	0.72286	0.732435	0.763255	0.751916	0.768891	0.773834	0.70207	0.746099	0.71962	0.625923	0.772556	0.719942	0.639237	0.614082	0.802749	0.72536	0.801204	0.668018	0.759773	0.747929	0.747084	0.663955	0.710635	0.760076	0.578226	0.770928
cg22904096	chr2	211180386	MYL1	TSS1500	0.124977	0.208288	0.159734	0.112226	0.20569	0.110129	0.284886	0.337343	0.244737	0.217091	0.168499	0.226996	0.300164	0.253527	0.24948	0.235084	0.223651	0.254323	0.272135	0.261874	0.260827	0.261057	0.25872	0.280615	0.229696	0.206221	0.300797	0.282663	0.226877	0.30307	0.263444	0.229546	0.372013	0.278266	0.263762	0.320406	0.300681	0.229227	0.26555	0.225659	0.13368	0.152511	0.347858	0.273644	0.413969
cg13759905	chr2	233741920			0.323275	0.330114	0.296088	0.250017	0.381065	0.238035	0.317982	0.301465	0.327696	0.386608	0.200376	0.316073	0.316263	0.332428	0.475827	0.322068	0.238022	0.322179	0.255327	0.300824	0.316169	0.354031	0.212194	0.265216	0.322034	0.329519	0.344987	0.322352	0.267052	0.348612	0.36832	0.280252	0.377384	0.31447	0.343079	0.332661	0.342595	0.409105	0.309468	0.387817	0.242866	0.348896	0.393463	0.422166	0.440423
cg23856611	chr2	236409849	AGAP1;AGAP1	Body;Body	0.373552	0.154686	0.238811	0.292872	0.257521	0.274424	0.322747	0.241829	0.205765	0.419167	0.508414	0.261928	0.231676	0.218555	0.318332	0.271999	0.204492	0.305777	0.334822	0.3227	0.342604	0.271244	0.251018	0.259744	0.190699	0.186568	0.269504	0.197105	0.250479	0.266585	0.321018	0.414761	0.438521	0.245995	0.235949	0.266875	0.289921	0.27453	0.330299	0.235121	0.271045	0.320733	0.341045	0.128515	0.169749
cg15166036	chr20	3731006	HSPA12B;HSPA12B	Body;Body	0.60868	0.614922	0.707755	0.570232	0.584369	0.600236	0.719376	0.720266	0.688905	0.76973	0.632626	0.745892	0.780816	0.788899	0.799844	0.764102	0.774181	0.699219	0.749641	0.785841	0.843437	0.816009	0.758545	0.808056	0.816857	0.821673	0.822409	0.785675	0.690025	0.818858	0.737963	0.761991	0.788252	0.869823	0.680022	0.81736	0.783241	0.824762	0.732356	0.768035	0.80372	0.758319	0.814332	0.782285	0.8108
cg06842409	chr20	30437560			0.692989	0.696003	0.550341	0.469701	0.61461	0.48069	0.544712	0.530354	0.610268	0.668564	0.640269	0.679521	0.683422	0.628306	0.736246	0.698319	0.562486	0.615268	0.698678	0.788137	0.681578	0.62776	0.71394	0.731091	0.78199	0.654893	0.505353	0.760481	0.6455	0.696124	0.703106	0.639874	0.729915	0.710903	0.708632	0.511825	0.516712	0.747501	0.55792	0.779033	0.773062	0.732157	0.71132	0.72888	0.669941
cg07211292	chr20	30618874	C20orf160	3'UTR	0.639527	0.491991	0.558964	0.537879	0.574973	0.583074	0.618878	0.608358	0.601305	0.61059	0.683803	0.501692	0.553955	0.560399	0.643847	0.64683	0.438612	0.572669	0.635269	0.565761	0.554668	0.612562	0.629681	0.564003	0.5178	0.680953	0.624734	0.661786	0.46166	0.552433	0.650199	0.635931	0.445324	0.564587	0.549664	0.604494	0.502813	0.63916	0.581179	0.636646	0.539471	0.539859	0.549613	0.597854	0.600629
cg18362325	chr20	51649472	TSHZ2	Body	0.807839	0.694785	0.643966	0.636852	0.783544	0.764047	0.90286	0.905419	0.506331	0.637204	0.722021	0.675223	0.585686	0.735367	0.441838	0.495019	0.496592	0.697499	0.68395	0.494555	0.448502	0.55181	0.572004	0.482115	0.731144	0.694405	0.691967	0.550105	0.463291	0.39642	0.539334	0.525329	0.686713	0.319341	0.477045	0.41802	0.402344	0.38986	0.687724	0.638692	0.569544	0.556807	0.675107	0.632711	0.771006
cg00285225	chr21	24757350	D21S2088E	TSS200	0.887627	0.925748	0.930367	0.934754	0.899861	0.928466	0.938522	0.948097	0.966174	0.834827	0.926514	0.828626	0.896236	0.893795	0.894172	0.917998	0.904792	0.872394	0.895428	0.792252	0.799297	0.913671	0.821675	0.848454	0.902305	0.875118	0.887636	0.817256	0.934691	0.79848	0.880684	0.897546	0.772861	0.863161	0.906391	0.844165	0.888969	0.731336	0.830416	0.800125	0.874284	0.903044	0.811114	0.928474	0.852414
cg24253087	chr21	41002167	B3GALT5	5'UTR	0.280052	0.189319	0.109614	0.152708	0.152829	0.0802293	0.197512	0.258098	0.213926	0.149891	0.114877	0.165278	0.195435	0.215071	0.189093	0.141975	0.208601	0.181583	0.171151	0.192456	0.162456	0.211695	0.259874	0.196793	0.178091	0.217039	0.181806	0.16548	0.149915	0.225736	0.199878	0.164535	0.23152	0.220211	0.198399	0.165025	0.190294	0.238236	0.236742	0.220618	0.200748	0.151531	0.321445	0.28792	0.16818
cg00485090	chr22	17306527			0.492846	0.533702	0.64149	0.53283	0.482874	0.59744	0.539012	0.546034	0.572963	0.456456	0.345635	0.37392	0.390022	0.442014	0.411978	0.436537	0.477586	0.433774	0.380318	0.449672	0.557164	0.422621	0.511297	0.441746	0.510693	0.474347	0.540538	0.41063	0.475138	0.488928	0.450249	0.368202	0.345042	0.483615	0.444626	0.485195	0.420103	0.468549	0.442693	0.365991	0.452389	0.424612	0.574214	0.428873	0.5124
cg00227156	chr22	18463646	MICAL3;MICAL3;MIR648;MICAL3	5'UTR;5'UTR;Body;5'UTR	0.150378	0.120468	0.137501	0.0685759	0.161793	0.187296	0.168858	0.15379	0.260448	0.286921	0.0755853	0.201867	0.11767	0.079414	0.167269	0.214928	0.107611	0.245501	0.0852466	0.23378	0.141942	0.272173	0.0825968	0.222953	0.151462	0.137177	0.15355	0.151989	0.168729	0.195589	0.116938	0.200563	0.178349	0.191684	0.177359	0.358113	0.108996	0.206021	0.293602	0.103754	0.183634	0.0902245	0.179535	0.0325139	0.269324
cg19243356	chr22	20871762	MED15;MED15;MED15;MED15;MED15;MED15	5'UTR;Body;Body;Body;Body;5'UTR	0.788189	0.700073	0.733104	0.484257	0.72815	0.687047	0.562504	0.582957	0.669559	0.77744	0.617985	0.792338	0.741003	0.742621	0.763325	0.773665	0.592307	0.724025	0.815889	0.627787	0.75325	0.75132	0.707218	0.771641	0.73734	0.754321	0.77991	0.723994	0.780424	0.752626	0.787563	0.736087	0.78353	0.768374	0.748198	0.763758	0.625395	0.605413	0.678246	0.782666	0.756086	0.712019	0.655545	0.793294	0.794512
cg06040542	chr22	23542394	BCR;BCR	Body;Body	0.391173	0.377316	0.509073	0.356324	0.457947	0.487919	0.350429	0.333012	0.566511	0.514164	0.34331	0.497435	0.386287	0.42712	0.490325	0.444089	0.559464	0.474816	0.440452	0.350092	0.482821	0.483187	0.438175	0.404466	0.420959	0.51599	0.445715	0.453027	0.458153	0.459721	0.412655	0.40667	0.406704	0.477176	0.507379	0.497923	0.522249	0.561903	0.537235	0.361065	0.461229	0.444046	0.439714	0.539983	0.465943
cg04953773	chr22	37997503			0.748864	0.772352	0.759936	0.705088	0.727759	0.648476	0.689264	0.675891	0.878498	0.828341	0.7623	0.834011	0.779198	0.757004	0.787716	0.804873	0.807316	0.768016	0.769193	0.764892	0.775763	0.798665	0.770418	0.771747	0.792389	0.775245	0.74722	0.805808	0.757634	0.824417	0.777891	0.784758	0.768433	0.795626	0.807015	0.738733	0.81141	0.776644	0.795975	0.818172	0.812996	0.817998	0.784012	0.830465	0.881631
cg20832910	chr22	42792851	NFAM1	Body	0.573007	0.527299	0.487482	0.632259	0.457084	0.530747	0.634512	0.630236	0.628377	0.600541	0.63609	0.647773	0.713562	0.638518	0.612185	0.646242	0.616766	0.653412	0.554711	0.619367	0.630238	0.573328	0.597483	0.498107	0.596005	0.700074	0.541691	0.747729	0.553557	0.582661	0.60844	0.588754	0.657262	0.578384	0.624557	0.541744	0.440849	0.487806	0.499152	0.632647	0.572471	0.506485	0.515653	0.665805	0.576529
cg27324837	chr22	47487518	TBC1D22A;TBC1D22A;TBC1D22A;TBC1D22A;TBC1D22A	Body;Body;Body;Body;Body	0.406385	0.217261	0.244873	0.413553	0.313295	0.237426	0.374839	0.38931	0.28518	0.354507	0.31945	0.372139	0.28571	0.267137	0.417465	0.437684	0.384706	0.383731	0.454455	0.320825	0.346656	0.375553	0.380508	0.274573	0.372873	0.322748	0.418477	0.281692	0.3474	0.472842	0.404802	0.423332	0.377399	0.397272	0.256633	0.425561	0.35677	0.349998	0.286773	0.396196	0.333514	0.274064	0.451868	0.38272	0.411112
cg10027732	chr22	49032014	FAM19A5;FAM19A5	Body;Body	0.0315934	0.0902775	0.221321	0.16835	0.179732	0.0975792	0.102973	0.114018	0.0780408	0.159525	0.132063	0.122237	0.102578	0.0616444	0.0241548	0.0624208	0.0449039	0.0781008	0.0551121	0.162906	0.0417402	0.116951	0.076488	0.0852155	0.0822143	0.0669892	0.180255	0.149653	0.0738529	0.209241	0.0506619	0.0674689	0.0548799	0.190552	0.126898	0.0349702	0.110806	0.0548451	0.212832	0.0355876	0.106636	0.0937352	0.170891	0.168434	0.189472
cg16001335	chr22	50219912	BRD1	TSS1500	0.671012	0.529852	0.608658	0.715768	0.682382	0.578365	0.584688	0.651675	0.443376	0.746291	0.581655	0.688276	0.601397	0.623914	0.769688	0.740916	0.617202	0.660136	0.732675	0.730903	0.650088	0.629978	0.672913	0.673033	0.715486	0.664495	0.773168	0.577893	0.616694	0.782374	0.665005	0.694756	0.724653	0.729293	0.589982	0.595701	0.635898	0.56233	0.613378	0.671892	0.660178	0.628619	0.888899	0.781692	0.726754
cg16050561	chr22	50738160	PLXNB2	5'UTR	0.459487	0.366369	0.420311	0.392117	0.430239	0.263295	0.448742	0.425005	0.318976	0.477103	0.302217	0.480495	0.468404	0.422662	0.629716	0.379852	0.402361	0.363671	0.357925	0.446493	0.449032	0.516052	0.489872	0.3533	0.392044	0.508891	0.543704	0.336289	0.282409	0.369779	0.423595	0.255523	0.29829	0.456518	0.383312	0.308756	0.553754	0.381361	0.496331	0.481314	0.426406	0.48009	0.472091	0.555079	0.451133
cg23715029	chr3	42201568	TRAK1;TRAK1	Body;TSS200	0.461823	0.459457	0.536767	0.369194	0.521339	0.426664	0.483203	0.489431	0.60275	0.583908	0.499012	0.605806	0.608594	0.577377	0.627228	0.65737	0.588742	0.674653	0.500653	0.635611	0.568442	0.70489	0.602827	0.490838	0.694399	0.475959	0.554957	0.733427	0.529203	0.633267	0.487169	0.653601	0.482148	0.615757	0.602238	0.66573	0.470701	0.632703	0.608519	0.643581	0.524519	0.589676	0.697162	0.601126	0.648733
cg12902206	chr3	52351487	DNAH1	5'UTR	0.346636	0.389056	0.429385	0.415947	0.426546	0.406061	0.365749	0.365902	0.473039	0.461227	0.259531	0.535268	0.512965	0.45293	0.483503	0.42755	0.285722	0.496812	0.555028	0.476541	0.405562	0.470776	0.538065	0.343337	0.337724	0.608129	0.475767	0.535612	0.460584	0.487662	0.470647	0.373628	0.53102	0.595296	0.410304	0.385052	0.345135	0.365299	0.514233	0.420093	0.296416	0.458883	0.453063	0.524273	0.466811
cg12769607	chr3	54069178			0.49952	0.427783	0.469908	0.334397	0.407981	0.357971	0.436794	0.440587	0.589765	0.525047	0.440421	0.578612	0.553222	0.544127	0.55241	0.524843	0.464095	0.542582	0.509162	0.487812	0.530697	0.518121	0.510583	0.489008	0.493217	0.382759	0.532893	0.47239	0.487024	0.578295	0.480828	0.415525	0.543626	0.48217	0.560188	0.55301	0.53284	0.435289	0.511266	0.493995	0.430397	0.505248	0.53347	0.502848	0.531944
cg26954859	chr3	79817592	ROBO1	TSS1500	0.822678	0.898447	0.850903	0.874288	0.826491	0.891891	0.924096	0.93003	0.859852	0.690565	0.777639	0.720497	0.815345	0.721555	0.704397	0.676003	0.748893	0.710966	0.692187	0.721777	0.644089	0.604862	0.728096	0.724124	0.617713	0.791704	0.736857	0.614878	0.714547	0.613205	0.774618	0.634138	0.779956	0.588362	0.790261	0.623913	0.664998	0.546164	0.560397	0.764853	0.770813	0.823471	0.843542	0.856009	0.863297
cg23855093	chr3	100328713	GPR128	1stExon	0.725175	0.598501	0.719899	0.571653	0.572049	0.633149	0.70128	0.714772	0.620577	0.447908	0.496201	0.473108	0.482554	0.588271	0.422598	0.440387	0.36492	0.511168	0.477045	0.472147	0.50307	0.416797	0.513045	0.547006	0.525255	0.506548	0.55267	0.510875	0.52857	0.655567	0.419942	0.425278	0.528365	0.581895	0.484727	0.511175	0.445754	0.542726	0.542057	0.484197	0.443722	0.509512	0.67977	0.586995	0.626902
cg06689045	chr3	120025420			0.916562	0.945758	0.817983	0.929717	0.892949	0.887503	0.927843	0.863525	0.839845	0.798385	0.82455	0.736879	0.795006	0.642717	0.797722	0.758559	0.836663	0.707943	0.851692	0.775497	0.776948	0.77113	0.826052	0.852824	0.902554	0.730113	0.78603	0.821159	0.77561	0.734073	0.767881	0.800078	0.800141	0.781289	0.842203	0.763487	0.778607	0.814616	0.82862	0.795587	0.860329	0.847634	0.80991	0.792344	0.811038
cg10844309	chr3	153838354	ARHGEF26;ARHGEF26;ARHGEF26;ARHGEF26-AS1	TSS1500;TSS1500;TSS1500;Body	0.754955	0.737791	0.750425	0.760289	0.75061	0.760833	0.794145	0.850862	0.72446	0.591815	0.55266	0.633186	0.725082	0.640092	0.660685	0.684026	0.6437	0.674206	0.667265	0.687084	0.627585	0.633679	0.631753	0.65636	0.743113	0.698998	0.641524	0.702553	0.663823	0.652524	0.683389	0.635643	0.590095	0.625508	0.602755	0.615547	0.615047	0.594377	0.681296	0.678997	0.74307	0.711025	0.7157	0.755929	0.794678
cg01201279	chr3	156543471	LEKR1	TSS1500	0.739023	0.875486	0.942829	0.903275	0.944411	0.941591	0.939631	0.93462	0.837069	0.919785	0.81803	0.84184	0.655554	0.730232	0.875091	0.65098	0.923837	0.904563	0.741344	0.824236	0.901194	0.904469	0.891541	0.848727	0.867394	0.935964	0.900638	0.907546	0.911309	0.754815	0.905032	0.698422	0.850626	0.866733	0.857069	0.756873	0.876497	0.842796	0.905206	0.652149	0.77617	0.870414	0.933547	0.781645	0.945041
cg01849284	chr3	178336190	KCNMB2;KCNMB2;KCNMB2-AS1;KCNMB2-AS1;KCNMB2	5'UTR;5'UTR;Body;Body;5'UTR	0.689362	0.616865	0.768206	0.651124	0.599622	0.679602	0.681941	0.657224	0.72197	0.452141	0.193574	0.432963	0.330256	0.472606	0.481308	0.45602	0.384043	0.532918	0.399702	0.453782	0.5879	0.39864	0.502022	0.255249	0.452653	0.526272	0.440896	0.453944	0.368657	0.583614	0.498212	0.380298	0.286199	0.4112	0.404303	0.782373	0.536447	0.548096	0.497457	0.387403	0.280247	0.602576	0.592388	0.456343	0.617327
cg14283758	chr4	299370			0.368996	0.334431	0.299343	0.361553	0.298625	0.318463	0.491383	0.421674	0.260099	0.253666	0.354385	0.23777	0.241492	0.122799	0.204095	0.155159	0.140802	0.240114	0.160999	0.142528	0.218435	0.178921	0.13811	0.127241	0.240288	0.271399	0.245652	0.207916	0.220681	0.262976	0.157384	0.134013	0.187172	0.218486	0.156888	0.164737	0.203817	0.213848	0.180411	0.237725	0.168063	0.296698	0.178436	0.183804	0.216708
cg22198044	chr4	2819614	SH3BP2;SH3BP2;SH3BP2;SH3BP2	TSS1500;Body;TSS1500;5'UTR	0.14977	0.101238	0.179045	0.12044	0.226131	0.11793	0.249863	0.258451	0.213427	0.221518	0.0962648	0.214981	0.182016	0.172142	0.526058	0.300185	0.191327	0.342974	0.155238	0.299916	0.218809	0.226094	0.22399	0.174858	0.183162	0.253293	0.293766	0.267661	0.172708	0.522648	0.322932	0.35171	0.344367	0.278371	0.253632	0.32327	0.265705	0.123062	0.275905	0.292263	0.393949	0.507039	0.423749	0.335154	0.590217
cg03278643	chr4	5710767	EVC2;EVC2;EVC2	5'UTR;1stExon;TSS1500	0.575231	0.524076	0.552668	0.455739	0.417816	0.473089	0.514732	0.520582	0.56054	0.401792	0.293911	0.417602	0.343477	0.371136	0.45179	0.384269	0.34802	0.344952	0.298835	0.316772	0.300948	0.358081	0.308086	0.336221	0.33631	0.346846	0.313098	0.346795	0.360917	0.477382	0.345772	0.32496	0.366337	0.418991	0.391854	0.32202	0.365606	0.217225	0.424194	0.409991	0.343769	0.431818	0.323647	0.378212	0.443515
cg25933645	chr4	5711255	EVC2;EVC2;EVC2	TSS1500;1stExon;5'UTR	0.836114	0.868709	0.869545	0.812314	0.812702	0.817142	0.848859	0.794052	0.860525	0.726319	0.654924	0.753275	0.710839	0.739129	0.777231	0.710599	0.735544	0.757279	0.720844	0.725316	0.744984	0.726562	0.679904	0.714113	0.764859	0.798044	0.788573	0.637996	0.751049	0.801202	0.743035	0.750621	0.733259	0.722035	0.705137	0.758955	0.757691	0.678622	0.752553	0.732645	0.683527	0.754919	0.774354	0.776022	0.812446
cg09558315	chr4	5711301	EVC2;EVC2	TSS200;TSS1500	0.702282	0.674062	0.796202	0.580142	0.704066	0.744538	0.790929	0.702185	0.860069	0.572605	0.376992	0.551802	0.522934	0.53845	0.569231	0.582513	0.569323	0.621571	0.510774	0.495222	0.473987	0.616215	0.503114	0.43825	0.469608	0.626425	0.612113	0.515943	0.482287	0.60425	0.492242	0.592102	0.486476	0.473458	0.574089	0.570495	0.634956	0.58324	0.598054	0.45124	0.576007	0.600527	0.512385	0.54439	0.699044
cg19085543	chr4	5792166	EVC;EVC	Body;Body	0.826645	0.771271	0.816405	0.836399	0.878594	0.850344	0.860809	0.902486	0.806326	0.671392	0.657927	0.684018	0.669053	0.64348	0.801391	0.693114	0.570042	0.751311	0.620351	0.604133	0.59956	0.634435	0.656993	0.596636	0.729283	0.564478	0.651078	0.620398	0.673938	0.75911	0.649268	0.774918	0.593832	0.702044	0.629244	0.630573	0.62583	0.575912	0.677012	0.737098	0.714263	0.73328	0.688125	0.584515	0.710667
cg24457337	chr4	10094737	WDR1;WDR1	Body;Body	0.664913	0.62427	0.534899	0.641946	0.64472	0.628207	0.638906	0.71183	0.619711	0.52443	0.681099	0.480574	0.658116	0.542614	0.568267	0.500227	0.406298	0.480475	0.651046	0.537071	0.597955	0.535394	0.559573	0.617062	0.535692	0.640472	0.610071	0.572619	0.558975	0.612231	0.520203	0.636049	0.639225	0.614081	0.560693	0.536532	0.466828	0.375162	0.586689	0.658542	0.639094	0.699227	0.658473	0.73471	0.703737
cg14348967	chr4	10160060			0.452497	0.204089	0.427729	0.327783	0.399405	0.363008	0.334422	0.328827	0.114508	0.250628	0.174234	0.0675078	0.125671	0.152205	0.10002	0.229436	0.259654	0.0991604	0.124525	0.165168	0.0915784	0.110642	0.159599	0.247677	0.162998	0.257382	0.114904	0.234156	0.168306	0.155234	0.17399	0.0788279	0.185654	0.19272	0.125298	0.125942	0.150786	0.277202	0.125141	0.167685	0.10149	0.0622311	0.369338	0.127246	0.0637686
cg07545526	chr4	13478708	RAB28;RAB28;RAB28	Body;Body;Body	0.317447	0.350633	0.329116	0.36805	0.348086	0.323006	0.369062	0.404931	0.349843	0.342474	0.256233	0.433597	0.27522	0.298298	0.328458	0.241045	0.316399	0.340937	0.22753	0.323986	0.28664	0.369656	0.294786	0.324388	0.240658	0.329516	0.292019	0.328922	0.29113	0.351662	0.338293	0.297872	0.325733	0.368675	0.34337	0.365711	0.444238	0.335222	0.299115	0.307266	0.342238	0.394248	0.429586	0.450961	0.471992
cg05626226	chr4	106515450	FLJ20184	Body	0.456777	0.459117	0.463279	0.305152	0.443947	0.443641	0.449204	0.433698	0.462502	0.230574	0.167966	0.261582	0.208	0.25145	0.239019	0.261444	0.197365	0.226437	0.125651	0.201264	0.23195	0.171971	0.195457	0.24251	0.171596	0.196389	0.197761	0.215518	0.168134	0.23082	0.17148	0.192818	0.191638	0.222108	0.287556	0.317432	0.264281	0.198547	0.278619	0.251934	0.205985	0.179634	0.25591	0.291742	0.347225
cg16931969	chr4	113985495	ANK2;ANK2;ANK2	Body;Body;Body	0.740107	0.840298	0.702753	0.805308	0.805136	0.87012	0.623838	0.755538	0.908239	0.440224	0.682896	0.470937	0.727551	0.485197	0.462572	0.565395	0.547227	0.555266	0.431212	0.512676	0.380281	0.542018	0.45627	0.475045	0.421495	0.593154	0.389156	0.437163	0.751451	0.306955	0.481743	0.501944	0.540714	0.50144	0.533619	0.534342	0.463498	0.465389	0.444152	0.609697	0.659614	0.436849	0.521482	0.729472	0.474559
cg09938692	chr4	137203268			0.794204	0.881079	0.851147	0.830072	0.76403	0.885939	0.90176	0.88777	0.908208	0.607963	0.767564	0.627101	0.699803	0.691543	0.698054	0.667504	0.651407	0.635544	0.66881	0.648265	0.632607	0.620436	0.629603	0.636398	0.624506	0.661927	0.65601	0.537648	0.730261	0.590445	0.667421	0.637153	0.578317	0.605598	0.74041	0.652393	0.657017	0.532366	0.620875	0.745524	0.556618	0.744701	0.740646	0.850909	0.807528
cg12810703	chr4	143487124	INPP4B;INPP4B	5'UTR;5'UTR	0.946388	0.871189	0.920061	0.837062	0.866799	0.925031	0.939026	0.958261	0.897619	0.708414	0.744661	0.775278	0.756064	0.788143	0.688305	0.74723	0.688528	0.776057	0.728931	0.835	0.781573	0.684406	0.761966	0.690618	0.802417	0.753663	0.654003	0.736232	0.794425	0.758264	0.693915	0.521449	0.838503	0.799578	0.586534	0.72555	0.621375	0.789373	0.715672	0.76354	0.675529	0.755463	0.877213	0.882145	0.893943
cg04640865	chr4	176697816	GPM6A;GPM6A;GPM6A	Body;Body;Body	0.591133	0.680282	0.572277	0.664671	0.577847	0.696577	0.65831	0.598563	0.797906	0.550512	0.665047	0.594326	0.520538	0.539729	0.487446	0.53536	0.693591	0.548495	0.535658	0.526842	0.44284	0.536988	0.501443	0.600082	0.459719	0.63856	0.532156	0.566247	0.660822	0.406444	0.580739	0.7013	0.640155	0.567143	0.517487	0.57962	0.486182	0.554921	0.488949	0.54895	0.554398	0.574941	0.466082	0.643503	0.473283
cg04348265	chr4	186733060	SORBS2;SORBS2;SORBS2;SORBS2;SORBS2;SORBS2;SORBS2	5'UTR;5'UTR;5'UTR;1stExon;TSS1500;1stExon;TSS1500	0.221228	0.305951	0.262681	0.388067	0.454207	0.32699	0.266984	0.298972	0.221193	0.308216	0.425438	0.431964	0.295616	0.316694	0.217252	0.298314	0.276581	0.378373	0.301338	0.430321	0.28239	0.341136	0.414889	0.394135	0.353528	0.34628	0.300546	0.29608	0.351241	0.324874	0.378507	0.324403	0.460482	0.441098	0.232233	0.255575	0.285604	0.309255	0.271115	0.345234	0.357647	0.17131	0.654319	0.379845	0.545804
cg18825101	chr5	2656240			0.526183	0.464151	0.391704	0.487898	0.58967	0.552079	0.495919	0.526571	0.521418	0.59161	0.314181	0.583221	0.603137	0.476575	0.515882	0.423167	0.473733	0.579817	0.500818	0.570434	0.530254	0.53552	0.624858	0.622639	0.595345	0.571605	0.59776	0.492109	0.531452	0.587392	0.614297	0.522886	0.643542	0.547535	0.497513	0.621584	0.539416	0.563639	0.556669	0.58545	0.510536	0.562238	0.653423	0.658125	0.678909
cg07340025	chr5	14926200			0.4071	0.309582	0.284676	0.361311	0.251985	0.240204	0.355499	0.402907	0.378283	0.260699	0.223044	0.263594	0.355437	0.395789	0.370756	0.387437	0.287105	0.360875	0.286492	0.415213	0.361609	0.326355	0.382705	0.401056	0.314869	0.282667	0.399678	0.314014	0.354636	0.472977	0.4242	0.242939	0.465043	0.389772	0.31895	0.3087	0.309055	0.370745	0.289927	0.426528	0.286234	0.162559	0.505406	0.319215	0.321493
cg01990593	chr5	33890324	ADAMTS12	Body	0.810228	0.893973	0.725753	0.803901	0.816063	0.764727	0.857178	0.892325	0.901592	0.703263	0.371912	0.590146	0.647944	0.558133	0.601733	0.582202	0.395211	0.494548	0.612454	0.562116	0.553959	0.480444	0.5219	0.707364	0.587512	0.500042	0.495867	0.592846	0.594174	0.601292	0.585096	0.441919	0.599239	0.589765	0.851829	0.525938	0.479986	0.280828	0.603699	0.70204	0.639955	0.675767	0.627304	0.743869	0.639086
cg16912215	chr5	77143258			0.91637	0.919067	0.942336	0.914506	0.811921	0.891698	0.894187	0.941719	0.883	0.770869	0.497169	0.648045	0.879735	0.754619	0.845996	0.67971	0.816582	0.82535	0.511484	0.904113	0.857998	0.633429	0.723376	0.899463	0.598919	0.851335	0.635809	0.842811	0.829644	0.895786	0.858271	0.833448	0.817703	0.753394	0.799479	0.800887	0.814561	0.510019	0.757382	0.841168	0.661684	0.865019	0.701883	0.722728	0.890028
cg26286839	chr5	79378955	THBS4	Body	0.473495	0.538716	0.592215	0.645827	0.614908	0.477472	0.42845	0.425745	0.573835	0.613232	0.746828	0.659559	0.4319	0.520972	0.587724	0.475466	0.685658	0.601823	0.613452	0.529134	0.634236	0.415956	0.348621	0.572418	0.620861	0.788419	0.664125	0.524656	0.681026	0.691264	0.626887	0.545493	0.592354	0.486715	0.500197	0.631998	0.607619	0.600837	0.650483	0.57574	0.337795	0.572432	0.609793	0.471984	0.594397
cg01325331	chr5	82766619	VCAN;VCAN;VCAN;VCAN	TSS1500;TSS1500;TSS1500;TSS1500	0.636723	0.613189	0.695716	0.578703	0.528589	0.672255	0.650306	0.649709	0.803546	0.541778	0.363436	0.55674	0.565062	0.59055	0.515411	0.519303	0.568278	0.604494	0.434836	0.412947	0.543679	0.474897	0.499967	0.491551	0.582822	0.572006	0.53523	0.511054	0.498153	0.584282	0.534705	0.516152	0.53823	0.532932	0.648336	0.53452	0.550998	0.522029	0.600424	0.550816	0.503733	0.563998	0.513259	0.548331	0.550052
cg16903445	chr5	92371011			0.714642	0.831716	0.735784	0.7738	0.719209	0.823551	0.727917	0.686954	0.759373	0.589379	0.72996	0.480371	0.742762	0.655656	0.667936	0.579877	0.684738	0.587752	0.635136	0.604148	0.572669	0.608515	0.628021	0.516402	0.556216	0.627071	0.583519	0.585716	0.651725	0.459923	0.582723	0.536723	0.541373	0.572179	0.713509	0.564971	0.561099	0.467688	0.530161	0.624243	0.70287	0.679272	0.668142	0.785447	0.751848
cg11205636	chr5	107108407			0.817828	0.776704	0.848898	0.874636	0.807733	0.867901	0.800655	0.793402	0.863341	0.70032	0.627305	0.705936	0.795647	0.765993	0.75144	0.766736	0.778865	0.802554	0.709626	0.67363	0.759907	0.771289	0.730808	0.716192	0.801864	0.749667	0.722323	0.680804	0.803352	0.68304	0.819546	0.752429	0.659261	0.663521	0.709521	0.624584	0.812024	0.704304	0.765217	0.782742	0.788736	0.800248	0.777115	0.886439	0.871663
cg04547002	chr5	122551801			0.843776	0.847201	0.84361	0.81163	0.820089	0.856116	0.872241	0.884535	0.932433	0.782708	0.791072	0.760007	0.771018	0.677713	0.78418	0.789081	0.796542	0.704497	0.705817	0.761901	0.743849	0.751816	0.752022	0.7186	0.741838	0.74205	0.765616	0.646375	0.799434	0.763718	0.766953	0.667387	0.624865	0.777739	0.825528	0.74773	0.748163	0.52867	0.771646	0.796318	0.804993	0.841306	0.642456	0.849905	0.933464
cg06905511	chr5	139062493	CXXC5	3'UTR	0.500321	0.359645	0.368961	0.489007	0.377307	0.314615	0.573814	0.596976	0.701637	0.627513	0.471803	0.656978	0.487211	0.441194	0.670011	0.633287	0.56431	0.6404	0.363137	0.587936	0.609959	0.741815	0.468629	0.548521	0.478104	0.534411	0.504725	0.596185	0.325762	0.606321	0.584565	0.565105	0.749516	0.515687	0.322785	0.533446	0.608624	0.617642	0.443191	0.456596	0.424145	0.742265	0.696975	0.369896	0.330975
cg23294399	chr5	156530958	HAVCR2	Body	0.794924	0.763387	0.675269	0.750576	0.755451	0.750021	0.823938	0.784398	0.710712	0.741431	0.637387	0.734895	0.678647	0.708539	0.704676	0.67026	0.57834	0.686818	0.657938	0.776256	0.670063	0.614175	0.606918	0.694863	0.734619	0.572187	0.708002	0.652253	0.630803	0.696943	0.743688	0.5611	0.826309	0.773153	0.61742	0.692255	0.661851	0.56108	0.618685	0.711417	0.747326	0.806913	0.748982	0.670797	0.74648
cg26558914	chr5	158143751	EBF1;EBF1;EBF1	Body;Body;Body	0.729733	0.728973	0.806075	0.806023	0.684264	0.824349	0.85842	0.748541	0.869114	0.919016	0.737825	0.876907	0.827215	0.814695	0.867896	0.850492	0.883256	0.903982	0.811548	0.863987	0.874515	0.875239	0.817961	0.883274	0.877	0.873364	0.87314	0.900945	0.749926	0.817136	0.823737	0.870616	0.800919	0.932263	0.921135	0.931907	0.878469	0.928955	0.86713	0.827242	0.818212	0.933143	0.901821	0.92594	0.934929
cg00594129	chr5	158524270	EBF1	Body	0.17769	0.144916	0.101361	0.260853	0.101869	0.148247	0.246808	0.182232	0.240642	0.254761	0.190189	0.221177	0.17155	0.189849	0.223466	0.191271	0.152609	0.144548	0.247594	0.291775	0.288432	0.16082	0.235587	0.226472	0.22749	0.192994	0.197554	0.324212	0.141443	0.175522	0.196785	0.200726	0.190645	0.304355	0.244994	0.376857	0.127795	0.289761	0.144316	0.283747	0.213231	0.31472	0.367538	0.190737	0.386954
cg11297016	chr5	167230212	TENM2	Body	0.492339	0.461571	0.497334	0.498546	0.455814	0.354602	0.385358	0.270927	0.546947	0.452619	0.393709	0.3957	0.439934	0.391898	0.554979	0.456955	0.394298	0.503966	0.316416	0.390475	0.456215	0.360414	0.509704	0.397001	0.394019	0.335342	0.32399	0.400701	0.395236	0.38366	0.335821	0.408129	0.284948	0.432515	0.439168	0.465291	0.488751	0.326301	0.400617	0.500538	0.401776	0.435347	0.39844	0.520434	0.421153
cg24185628	chr5	176829349	F12	Body	0.649247	0.735099	0.75958	0.741697	0.713877	0.664412	0.682037	0.699966	0.708268	0.77391	0.775903	0.787225	0.782437	0.747379	0.775161	0.777248	0.801263	0.709597	0.794007	0.816995	0.818604	0.822972	0.780175	0.825884	0.783715	0.733628	0.641157	0.744215	0.793267	0.811376	0.777472	0.774268	0.706607	0.79483	0.77759	0.799053	0.771211	0.783702	0.666759	0.861417	0.815707	0.753955	0.722035	0.769256	0.725406
cg18105979	chr5	180045822	FLT4;FLT4	Body;Body	0.57821	0.412049	0.396989	0.490406	0.549441	0.444984	0.507564	0.503797	0.466012	0.463901	0.458099	0.537151	0.434648	0.430043	0.47701	0.428551	0.404452	0.422682	0.413952	0.430814	0.488116	0.429175	0.480829	0.457926	0.423105	0.504634	0.556242	0.544012	0.49077	0.41922	0.469868	0.468097	0.429037	0.393916	0.426319	0.458444	0.440691	0.458911	0.440051	0.567852	0.446098	0.490943	0.545102	0.501841	0.583
cg22678739	chr6	1555080			0.257084	0.349512	0.359021	0.39521	0.409905	0.376308	0.430952	0.433271	0.157425	0.168301	0.170096	0.205568	0.122406	0.183573	0.185267	0.178603	0.253465	0.172469	0.096062	0.173008	0.209032	0.122806	0.119084	0.351703	0.151117	0.183457	0.163321	0.206069	0.117785	0.215102	0.144903	0.154019	0.168292	0.185464	0.212482	0.213298	0.319963	0.129817	0.205205	0.114356	0.14881	0.127161	0.196156	0.230748	0.317413
cg04704413	chr6	1555337			0.229325	0.292077	0.215478	0.295116	0.241457	0.220534	0.324746	0.30095	0.11292	0.179958	0.334455	0.16788	0.12556	0.151363	0.155191	0.183874	0.211563	0.123061	0.0841646	0.123493	0.15082	0.103753	0.115545	0.23346	0.1311	0.127109	0.114525	0.141373	0.0967052	0.14983	0.155837	0.166442	0.138137	0.175704	0.170266	0.165908	0.206298	0.0794231	0.173611	0.137864	0.120446	0.152144	0.155075	0.179865	0.2019
cg16447311	chr6	1604134			0.81367	0.793893	0.797943	0.780006	0.705629	0.814023	0.669931	0.673387	0.569811	0.736439	0.724348	0.701826	0.722637	0.587373	0.746865	0.639214	0.601934	0.666335	0.662967	0.695615	0.658385	0.52799	0.549244	0.676213	0.681706	0.862793	0.508653	0.643295	0.667051	0.687749	0.549044	0.748825	0.672584	0.655917	0.707623	0.618227	0.499556	0.693382	0.702853	0.807119	0.772737	0.714326	0.668832	0.604333	0.549702
cg01493727	chr6	6000601	NRN1	Body	0.2758	0.433888	0.366483	0.493442	0.335367	0.425595	0.554547	0.509079	0.537242	0.296489	0.439455	0.240804	0.356442	0.261934	0.269712	0.245714	0.343071	0.420467	0.332449	0.279495	0.249442	0.321285	0.229446	0.245295	0.322933	0.326662	0.30983	0.251713	0.215411	0.33425	0.375805	0.271494	0.413703	0.319164	0.320871	0.294896	0.466689	0.463851	0.34581	0.225996	0.34105	0.384628	0.455663	0.405722	0.388458
cg09986316	chr6	6001118	NRN1	Body	0.768352	0.934279	0.882531	0.923544	0.863151	0.94109	0.948338	0.913312	0.954466	0.635316	0.859484	0.602138	0.869667	0.696519	0.647646	0.613753	0.848452	0.831739	0.769893	0.774213	0.730903	0.746406	0.598257	0.794276	0.836806	0.811309	0.764724	0.681702	0.630266	0.833005	0.839938	0.678272	0.765844	0.789013	0.863633	0.717174	0.885069	0.743021	0.852096	0.660607	0.715272	0.881093	0.877025	0.882823	0.877144
cg13858611	chr6	6001842	NRN1	Body	0.132191	0.326037	0.210471	0.305038	0.160423	0.187137	0.445985	0.31848	0.319384	0.0553002	0.126164	0.0683242	0.14849	0.122926	0.180042	0.116552	0.103832	0.18223	0.13523	0.0720241	0.100436	0.0623821	0.135283	0.130597	0.0740581	0.134681	0.107813	0.144861	0.0518508	0.117203	0.218818	0.0795793	0.17825	0.0989461	0.0910054	0.109343	0.263504	0.242787	0.143505	0.0760342	0.0930134	0.276823	0.326491	0.167407	0.0968812
cg02311932	chr6	17282853	RBM24;RBM24;RBM24	TSS200;5'UTR;Body	0.73235	0.663787	0.660707	0.555283	0.580287	0.665876	0.662585	0.6711	0.650083	0.380466	0.450037	0.423731	0.472893	0.531759	0.469813	0.372459	0.482434	0.509496	0.464748	0.513453	0.430301	0.526767	0.433879	0.425217	0.51016	0.595447	0.440301	0.543581	0.444413	0.619759	0.426255	0.373485	0.375471	0.66487	0.610565	0.513746	0.527157	0.425867	0.453378	0.496791	0.421756	0.485562	0.393912	0.44385	0.4599
cg00503447	chr6	26180928			0.912103	0.814311	0.776078	0.802159	0.801477	0.81358	0.874031	0.893341	0.710405	0.561828	0.553965	0.587917	0.489472	0.565931	0.514531	0.460089	0.45694	0.491011	0.641834	0.649105	0.54146	0.487774	0.565521	0.657629	0.527308	0.536263	0.583599	0.528606	0.581191	0.689752	0.581172	0.607209	0.573962	0.496415	0.510499	0.426643	0.435688	0.53539	0.501647	0.627887	0.601693	0.638612	0.84058	0.611675	0.727357
cg22942804	chr6	26183572	HIST1H2BE	TSS1500	0.0526233	0.0554276	0.0597308	0.0632282	0.0981566	0.0469367	0.0921939	0.100268	0.0587004	0.0987645	0.0569709	0.173036	0.148227	0.0626539	0.12452	0.0967234	0.0430509	0.127797	0.102212	0.0828573	0.0637338	0.0932475	0.0551373	0.0735596	0.0910505	0.0886297	0.106191	0.0444862	0.0973053	0.125425	0.0747473	0.0760796	0.207033	0.0864697	0.0512082	0.058931	0.120414	0.0689179	0.0907515	0.227712	0.104641	0.0822783	0.115656	0.140857	0.0621911
cg11342453	chr6	26196699			0.517929	0.337005	0.501748	0.49052	0.522099	0.553599	0.737145	0.67923	0.185508	0.223397	0.138054	0.208112	0.0853145	0.122386	0.167387	0.428393	0.0768366	0.169044	0.172705	0.163044	0.426717	0.136737	0.259264	0.281966	0.166834	0.12	0.227539	0.132488	0.172916	0.33838	0.308475	0.36321	0.202716	0.110161	0.125642	0.20484	0.188099	0.286187	0.0816773	0.346418	0.255878	0.367397	0.258372	0.080936	0.256231
cg19832381	chr6	27776524	HIST1H2BL;HIST1H3H	TSS1500;TSS1500	0.406952	0.460991	0.412421	0.397723	0.373827	0.376359	0.447568	0.488311	0.39646	0.23823	0.100885	0.193048	0.130549	0.193454	0.214602	0.28987	0.102637	0.185001	0.157035	0.193413	0.194206	0.302362	0.157425	0.170797	0.165472	0.117526	0.185882	0.161108	0.115789	0.196828	0.155106	0.155969	0.0553044	0.145626	0.142742	0.213503	0.200075	0.173828	0.193286	0.197158	0.117132	0.246812	0.278784	0.169663	0.304578
cg17606183	chr6	32409413	HLA-DRA	Body	0.919264	0.835461	0.830037	0.9253	0.84082	0.878899	0.877787	0.872646	0.924148	0.836925	0.797188	0.856443	0.786486	0.820519	0.757434	0.822506	0.799471	0.812385	0.8475	0.782118	0.892035	0.817708	0.810968	0.769647	0.686208	0.844645	0.844567	0.693759	0.837806	0.874729	0.81682	0.722946	0.693637	0.807148	0.796499	0.824638	0.744212	0.892267	0.809502	0.833397	0.618312	0.868233	0.76292	0.881128	0.863885
cg13959344	chr6	32901642			0.190987	0.154591	0.196896	0.119764	0.153832	0.182201	0.174592	0.199005	0.270876	0.194929	0.0804895	0.269844	0.180319	0.176279	0.174289	0.15876	0.173799	0.16296	0.13387	0.17281	0.146634	0.205127	0.180857	0.170292	0.156038	0.117663	0.208073	0.118096	0.136431	0.247291	0.167341	0.121228	0.20663	0.194196	0.258938	0.238315	0.243986	0.106413	0.268596	0.168006	0.109901	0.241568	0.205332	0.206338	0.253449
cg00575744	chr6	32908642	HLA-DMB;HLA-DMB	1stExon;5'UTR	0.128889	0.105176	0.178734	0.138413	0.0845322	0.190809	0.110674	0.117587	0.193957	0.019834	0.0127091	0.0318377	0.0454983	0.0572242	0.0339865	0.0293621	0.0514309	0.0156755	0.0549046	0.0368571	0.0632818	0.01859	0.0222954	0.0235874	0.0278896	0.0347615	0.0462685	0.0188309	0.058382	0.0556982	0.0414343	0.0217433	0.0201179	0.0299242	0.0515664	0.0757699	0.0494169	0.0286152	0.0490706	0.0507391	0.0164485	0.0112847	0.0658177	0.075583	0.0321816
cg17362900	chr6	33047944	HLA-DPB1	Body	0.934624	0.912499	0.835537	0.888151	0.947164	0.870787	0.936213	0.951974	0.944723	0.923981	0.950041	0.930105	0.927561	0.87696	0.928383	0.944787	0.943871	0.945417	0.905276	0.94698	0.901886	0.88368	0.92992	0.944101	0.953306	0.950931	0.942111	0.943638	0.89146	0.960213	0.957641	0.896555	0.946082	0.858258	0.902783	0.728619	0.931547	0.855044	0.899218	0.949353	0.888066	0.951057	0.956394	0.948222	0.931183
cg19164246	chr6	45296161	RUNX2;RUNX2;RUNX2;RUNX2;SUPT3H;RUNX2;RUNX2;SUPT3H;SUPT3H	1stExon;1stExon;5'UTR;5'UTR;5'UTR;Body;Body;Body;5'UTR	0.857364	0.770416	0.895574	0.741898	0.752342	0.873693	0.821932	0.858372	0.843285	0.835253	0.38558	0.638502	0.505607	0.655514	0.451445	0.437979	0.693247	0.635405	0.565765	0.623803	0.669624	0.642728	0.45123	0.477302	0.605443	0.408024	0.428588	0.600824	0.60304	0.726127	0.411724	0.516268	0.67012	0.564521	0.530049	0.689771	0.641567	0.633992	0.526203	0.348226	0.745967	0.877622	0.805426	0.737228	0.759729
cg11848487	chr6	48035985	C6orf138	1stExon	0.231482	0.139309	0.219623	0.205023	0.25655	0.21161	0.221601	0.211272	0.205501	0.277721	0.118788	0.353643	0.237416	0.260234	0.261749	0.318058	0.338846	0.34961	0.302345	0.326159	0.363052	0.238673	0.288759	0.25975	0.261942	0.188009	0.347232	0.278104	0.269913	0.229103	0.239202	0.306218	0.291423	0.248534	0.281661	0.373829	0.338636	0.386517	0.295094	0.238277	0.298641	0.247791	0.361719	0.262537	0.46864
cg20116804	chr6	48036212	C6orf138	1stExon	0.0265555	0.0119858	0.0369837	0.0496088	0.0637812	0.0341971	0.0745395	0.0406444	0.0288313	0.220298	0.171948	0.228858	0.131911	0.154225	0.158078	0.238869	0.318199	0.263424	0.13266	0.189331	0.182904	0.200869	0.195971	0.132479	0.194732	0.196751	0.284746	0.161408	0.215718	0.151806	0.173392	0.227493	0.226532	0.141044	0.13359	0.255088	0.192462	0.263984	0.166135	0.168286	0.207877	0.109184	0.118202	0.0855616	0.227998
cg08110653	chr6	68340213			0.0384367	0.0415119	0.0414194	0.0163639	0.0134813	0.0374819	0.0425039	0.0351675	0.0230872	0.0854289	0.0145554	0.146727	0.212501	0.106968	0.187936	0.130563	0.0600744	0.153175	0.0900583	0.0740561	0.14296	0.130478	0.104502	0.14743	0.0783677	0.118344	0.114575	0.0861246	0.0608015	0.168289	0.139903	0.0530198	0.295305	0.22276	0.0964316	0.141182	0.172445	0.0936962	0.16347	0.0962078	0.0620318	0.0695268	0.199273	0.0602047	0.209981
cg18993732	chr6	69054060			0.813266	0.740933	0.781602	0.77118	0.754654	0.77752	0.710289	0.758746	0.867015	0.626796	0.592131	0.516541	0.66765	0.641834	0.572075	0.539322	0.744573	0.592864	0.456168	0.607072	0.466633	0.659981	0.503389	0.472589	0.781519	0.569609	0.555538	0.599835	0.553379	0.513855	0.642476	0.567455	0.612809	0.475806	0.69579	0.647825	0.639909	0.505647	0.458548	0.564535	0.599072	0.546873	0.436027	0.611689	0.491028
cg16699385	chr6	138427309	PERP	Body	0.57529	0.713701	0.545941	0.733525	0.550143	0.62943	0.666911	0.672176	0.654908	0.363184	0.487614	0.324554	0.418691	0.449157	0.346961	0.556762	0.394111	0.500933	0.457902	0.400672	0.480911	0.470311	0.618729	0.367218	0.529362	0.379541	0.38907	0.427427	0.386579	0.355325	0.383263	0.550472	0.316462	0.500375	0.439159	0.474893	0.383823	0.516982	0.426322	0.362986	0.535199	0.705626	0.427643	0.619046	0.729904
cg02969422	chr6	138484687	KIAA1244	Body	0.953404	0.964792	0.944252	0.957897	0.920811	0.954612	0.964046	0.949534	0.937339	0.87268	0.907503	0.892409	0.887464	0.90858	0.858782	0.882041	0.904829	0.864223	0.906686	0.932263	0.912377	0.912	0.927062	0.912683	0.906358	0.905095	0.905957	0.873282	0.917076	0.900526	0.914288	0.926887	0.931378	0.883816	0.903666	0.880473	0.846284	0.899717	0.852691	0.919969	0.922237	0.94314	0.902398	0.9051	0.94619
cg15887809	chr6	157421527	ARID1B;ARID1B	Body;Body	0.499273	0.363187	0.325967	0.290045	0.356611	0.226089	0.328504	0.447732	0.420436	0.33332	0.409578	0.452661	0.460799	0.368433	0.408638	0.335402	0.331638	0.386178	0.455853	0.426016	0.377107	0.310049	0.395979	0.45209	0.360375	0.382446	0.453137	0.318074	0.412517	0.505001	0.42359	0.349222	0.458185	0.446891	0.299912	0.34839	0.292816	0.328361	0.351521	0.512013	0.393064	0.324573	0.598725	0.433083	0.479061
cg24695071	chr7	2419958	EIF3B;EIF3B	3'UTR;3'UTR	0.632329	0.712878	0.767094	0.603656	0.769594	0.728406	0.715606	0.640992	0.874186	0.844491	0.702198	0.754866	0.690999	0.73729	0.704058	0.862218	0.775621	0.809646	0.748861	0.791338	0.750204	0.814706	0.729288	0.617539	0.763917	0.757021	0.812416	0.839428	0.728884	0.821374	0.795838	0.819609	0.707374	0.749774	0.800396	0.774855	0.886927	0.775334	0.887973	0.675849	0.709073	0.866131	0.749763	0.867665	0.834665
cg00562553	chr7	27169740	HOXA4	1stExon	0.807164	0.73674	0.788464	0.855069	0.762955	0.804312	0.854138	0.82987	0.925889	0.803944	0.819086	0.898557	0.914429	0.839698	0.939288	0.876362	0.844555	0.921797	0.842413	0.926935	0.936236	0.907751	0.877735	0.919471	0.899909	0.88848	0.876891	0.911334	0.913942	0.860255	0.842368	0.894619	0.922422	0.852252	0.875758	0.891775	0.935551	0.93693	0.838682	0.96218	0.924471	0.958807	0.890602	0.840354	0.968906
cg02063817	chr7	27253521			0.721349	0.767393	0.598716	0.597712	0.772666	0.632042	0.74655	0.7615	0.442737	0.595328	0.412206	0.519491	0.544677	0.407093	0.512018	0.467301	0.614447	0.457825	0.545928	0.467512	0.543344	0.381458	0.414921	0.601044	0.413282	0.626834	0.563252	0.537943	0.536943	0.643003	0.481287	0.440449	0.589058	0.630805	0.668983	0.479183	0.496541	0.557261	0.606694	0.492109	0.480155	0.431549	0.686026	0.537322	0.508365
cg26876227	chr7	29128033	CPVL;CPVL	Body;Body	0.581931	0.434071	0.320269	0.129769	0.22338	0.450109	0.663865	0.683633	0.75511	0.318657	0.181051	0.302263	0.150229	0.398614	0.128888	0.246841	0.100096	0.0918502	0.285696	0.230378	0.231908	0.0973812	0.206136	0.30703	0.0871061	0.308655	0.207434	0.171222	0.284474	0.35147	0.239932	0.33668	0.161674	0.290177	0.208498	0.306997	0.132756	0.235274	0.233497	0.332301	0.0907822	0.104101	0.0682928	0.265711	0.217991
cg04656234	chr7	55063817			0.219782	0.209643	0.284783	0.20606	0.254084	0.192005	0.302452	0.289006	0.265451	0.370058	0.261184	0.362739	0.340149	0.401363	0.327347	0.328366	0.281052	0.385772	0.283339	0.310329	0.325237	0.344335	0.338905	0.290207	0.337267	0.427218	0.360138	0.263856	0.38333	0.403485	0.371571	0.312278	0.371188	0.335305	0.318052	0.397247	0.352789	0.348175	0.404208	0.360458	0.286159	0.275084	0.423627	0.401454	0.333373
cg16132718	chr7	56037749	GBAS;GBAS	Body;Body	0.637279	0.538886	0.544594	0.505281	0.479251	0.587311	0.580939	0.55595	0.488686	0.591862	0.6399	0.560604	0.629756	0.640589	0.578186	0.682527	0.626909	0.578538	0.725511	0.626534	0.564559	0.644	0.660464	0.513449	0.611695	0.549447	0.665325	0.547349	0.641553	0.684477	0.677596	0.632279	0.437343	0.699049	0.658599	0.744268	0.643487	0.749791	0.684969	0.675935	0.498725	0.677787	0.678247	0.694742	0.68547
cg19127138	chr7	65196881			0.246935	0.244223	0.281909	0.371352	0.280451	0.307932	0.363022	0.3392	0.343231	0.491706	0.383467	0.442624	0.42361	0.372293	0.253371	0.329416	0.464259	0.42541	0.435314	0.463544	0.46556	0.461547	0.427331	0.334642	0.425531	0.418773	0.541967	0.498393	0.352344	0.448755	0.369444	0.463251	0.441282	0.338843	0.386723	0.344906	0.435958	0.468975	0.550416	0.404732	0.480689	0.508051	0.348714	0.462466	0.406579
cg17800666	chr7	73456886	ELN;ELN;ELN;ELN;ELN;ELN;ELN;ELN;ELN;ELN;ELN;ELN;ELN	Body;Body;Body;Body;Body;Body;Body;Body;Body;Body;Body;Body;Body	0.574555	0.894377	0.681062	0.689683	0.918605	0.718348	0.595691	0.585074	0.278716	0.568634	0.732029	0.675889	0.714598	0.625783	0.535467	0.595237	0.63881	0.704345	0.387016	0.698346	0.561466	0.597788	0.726686	0.68209	0.845988	0.500896	0.461083	0.336484	0.490252	0.458497	0.70807	0.402034	0.619181	0.427383	0.530315	0.669463	0.688748	0.684237	0.397991	0.476555	0.507991	0.506833	0.670871	0.638915	0.588867
cg00774005	chr7	96633726	DLX6AS	Body	0.216794	0.219966	0.0901473	0.137837	0.158281	0.155826	0.140666	0.108056	0.386042	0.401465	0.376638	0.216656	0.248896	0.275205	0.243532	0.298375	0.208655	0.343056	0.235803	0.202227	0.271951	0.253428	0.176827	0.183328	0.135778	0.227742	0.265644	0.333083	0.273282	0.24941	0.235496	0.321418	0.261764	0.271873	0.266818	0.185721	0.24374	0.232048	0.185361	0.338027	0.133484	0.184003	0.329577	0.132646	0.086425
cg16279671	chr7	100293586			0.793981	0.758095	0.724938	0.744794	0.763845	0.664351	0.711942	0.771601	0.800574	0.684347	0.860715	0.700173	0.832398	0.727678	0.706503	0.789973	0.567027	0.692222	0.830204	0.732965	0.761844	0.718173	0.804689	0.79735	0.815373	0.736164	0.70329	0.705462	0.756731	0.837546	0.72812	0.671424	0.856766	0.660056	0.621821	0.622458	0.542281	0.773619	0.653555	0.801633	0.67429	0.718748	0.872899	0.786609	0.829868
cg06785147	chr7	101943685	SH2B2	Body	0.920795	0.74822	0.751231	0.840923	0.80835	0.811771	0.830247	0.869177	0.861835	0.899333	0.921734	0.903168	0.855073	0.917115	0.910408	0.897053	0.826301	0.872355	0.889901	0.917944	0.881087	0.878236	0.909783	0.945399	0.913399	0.932281	0.878846	0.83575	0.883134	0.869209	0.895138	0.907269	0.93484	0.88762	0.853296	0.843052	0.877992	0.873498	0.88302	0.929912	0.915469	0.856005	0.850824	0.81745	0.899959
cg02027878	chr7	150711138	ATG9B;NOS3	3'UTR;Body	0.359162	0.316723	0.244602	0.287147	0.429763	0.249753	0.227888	0.244517	0.296772	0.274392	0.201277	0.300874	0.354919	0.284563	0.402138	0.305313	0.223824	0.265254	0.273313	0.291923	0.316318	0.314751	0.32707	0.341664	0.318778	0.438617	0.3084	0.329607	0.242478	0.324686	0.261861	0.253432	0.22781	0.265948	0.26697	0.324584	0.330574	0.292508	0.24309	0.337676	0.238622	0.374221	0.395783	0.416723	0.413128
cg26919723	chr8	330109			0.751963	0.741261	0.787095	0.782126	0.791353	0.818354	0.756956	0.742299	0.811627	0.805626	0.733062	0.818146	0.830266	0.77752	0.784731	0.788054	0.815667	0.822831	0.762729	0.839681	0.782233	0.841721	0.794853	0.844525	0.819781	0.799109	0.811174	0.826794	0.866031	0.841911	0.826854	0.750853	0.819068	0.810706	0.809606	0.840502	0.798117	0.861609	0.80111	0.799289	0.805515	0.75697	0.824258	0.780189	0.746495
cg22785648	chr8	1386932			0.644532	0.748084	0.756171	0.802607	0.69891	0.63381	0.681217	0.630508	0.824049	0.712396	0.673578	0.794837	0.77309	0.775084	0.827994	0.761871	0.815812	0.829778	0.737888	0.773016	0.807667	0.808887	0.755398	0.789848	0.885931	0.790444	0.856847	0.873978	0.678509	0.822543	0.73899	0.875293	0.762311	0.837743	0.693963	0.833475	0.820874	0.855845	0.87023	0.740349	0.878337	0.899637	0.857981	0.699415	0.893566
cg03080147	chr8	17270347	MTMR7	Body	0.880058	0.925887	0.909353	0.896207	0.874238	0.920732	0.857861	0.845702	0.9132	0.788918	0.704525	0.774646	0.799216	0.818315	0.789935	0.787078	0.768705	0.712911	0.830211	0.808088	0.813317	0.700547	0.792678	0.814851	0.794821	0.839124	0.780931	0.815988	0.800787	0.763645	0.742588	0.724119	0.636891	0.890778	0.80309	0.768273	0.716961	0.753781	0.758059	0.828148	0.753245	0.718667	0.653759	0.784674	0.76561
cg26122129	chr8	30241119	RBPMS;RBPMS;RBPMS;RBPMS	TSS1500;TSS1500;TSS1500;TSS1500	0.735288	0.767312	0.857145	0.731649	0.743165	0.815555	0.771758	0.745613	0.777521	0.726933	0.442486	0.705168	0.59847	0.649457	0.673374	0.597689	0.685216	0.689312	0.621804	0.682098	0.671051	0.682062	0.636336	0.604515	0.621372	0.599126	0.667017	0.647906	0.630279	0.711394	0.602709	0.51687	0.673445	0.707243	0.670259	0.763542	0.722246	0.564963	0.719572	0.606793	0.582424	0.69675	0.665839	0.712187	0.741347
cg12869334	chr8	37699360	GPR124	Body	0.570243	0.479128	0.58055	0.380514	0.364386	0.451666	0.515283	0.521013	0.584817	0.613871	0.656614	0.648745	0.742569	0.781542	0.781711	0.617566	0.834412	0.783521	0.730211	0.907063	0.707212	0.822361	0.741788	0.76941	0.841792	0.645394	0.72006	0.866784	0.719231	0.702684	0.587765	0.744618	0.702189	0.756108	0.64957	0.729557	0.945964	0.852181	0.735253	0.689018	0.781685	0.656146	0.738525	0.707167	0.654421
cg14785750	chr8	53166945	ST18	5'UTR	0.466214	0.406639	0.518142	0.359113	0.449737	0.451059	0.483686	0.471912	0.617458	0.422462	0.400601	0.546449	0.520679	0.437676	0.628279	0.430069	0.42356	0.460588	0.30668	0.560886	0.417809	0.472879	0.424134	0.44154	0.428241	0.447843	0.370563	0.470303	0.314218	0.373954	0.356853	0.398206	0.354925	0.518256	0.578764	0.540253	0.478596	0.43003	0.539678	0.560616	0.448406	0.594687	0.284331	0.435353	0.441505
cg14851640	chr8	53255647	ST18	5'UTR	0.51922	0.541778	0.413374	0.53887	0.401192	0.46024	0.593318	0.554	0.514726	0.450528	0.442217	0.52774	0.532954	0.445944	0.597259	0.479374	0.405351	0.443789	0.453757	0.50242	0.411472	0.459861	0.474637	0.573713	0.473011	0.421204	0.358894	0.457692	0.439355	0.462441	0.394542	0.402457	0.444014	0.528962	0.507461	0.447335	0.41344	0.493947	0.452491	0.532424	0.53394	0.614161	0.389747	0.614919	0.562329
cg14689479	chr8	53326618			0.440301	0.490618	0.502091	0.512187	0.381936	0.445887	0.49729	0.469197	0.612152	0.505067	0.51984	0.620736	0.56548	0.350993	0.641679	0.49143	0.602358	0.49074	0.482684	0.559107	0.519869	0.571139	0.498594	0.60601	0.565962	0.530647	0.465171	0.575851	0.463306	0.50807	0.451336	0.443878	0.462331	0.56165	0.658141	0.586294	0.554472	0.528483	0.564841	0.630887	0.491066	0.593387	0.368511	0.538653	0.47797
cg18512336	chr8	70981068	PRDM14	Body	0.917461	0.878375	0.859134	0.8678	0.787537	0.869671	0.794789	0.799079	0.783729	0.672461	0.690707	0.702147	0.78397	0.81786	0.75275	0.706117	0.685394	0.713532	0.743106	0.728311	0.827505	0.665592	0.776049	0.814678	0.764024	0.81852	0.71599	0.753783	0.748282	0.735293	0.763867	0.727974	0.784661	0.714054	0.75713	0.728933	0.724871	0.822214	0.810354	0.844358	0.789899	0.788068	0.763861	0.780139	0.807328
cg12012404	chr8	74903915	LY96;LY96	Body;Body	0.0720445	0.0391886	0.160071	0.0958318	0.144324	0.0731219	0.140506	0.0871722	0.129359	0.063121	0.0737807	0.0547171	0.044024	0.0989703	0.0651405	0.0673608	0.056725	0.125115	0.0521939	0.0631284	0.0617361	0.10687	0.066851	0.0687235	0.0905296	0.0677349	0.0416827	0.116007	0.0633917	0.0729403	0.0680693	0.0395565	0.0434852	0.0833418	0.0319684	0.0392483	0.0710077	0.185961	0.0329098	0.0828402	0.0632422	0.0929337	0.0282588	0.0654179	0.101124
cg23704914	chr8	77867739			0.573822	0.677715	0.587965	0.593593	0.611295	0.657722	0.690143	0.581029	0.83589	0.428249	0.426721	0.433903	0.511067	0.515954	0.497058	0.526476	0.392587	0.440837	0.41813	0.424331	0.450732	0.39705	0.399087	0.405455	0.41632	0.504066	0.424007	0.523236	0.401098	0.419795	0.350504	0.487316	0.476332	0.40249	0.513743	0.508591	0.465691	0.41512	0.507307	0.479731	0.58184	0.48691	0.384592	0.484305	0.639344
cg07023764	chr8	130567184	CCDC26;CCDC26;CCDC26;CCDC26	Body;Body;Body;Body	0.486356	0.614707	0.456235	0.664819	0.503625	0.483201	0.776431	0.649575	0.491583	0.41186	0.476114	0.259898	0.306018	0.351778	0.343618	0.438369	0.358533	0.405134	0.304729	0.384193	0.274832	0.361288	0.355635	0.32516	0.358413	0.34905	0.338671	0.325305	0.35358	0.309116	0.359943	0.552747	0.304391	0.341822	0.304132	0.32977	0.317961	0.527676	0.272337	0.298412	0.388111	0.389885	0.44036	0.312446	0.51962
cg13703912	chr9	214268	C9orf66;C9orf66;DOCK8	1stExon;3'UTR;TSS1500	0.820184	0.644647	0.818607	0.787339	0.855943	0.74795	0.798485	0.719013	0.423119	0.847882	0.825143	0.710366	0.678222	0.71456	0.797163	0.804073	0.822464	0.73444	0.847156	0.828341	0.818026	0.61355	0.726232	0.868361	0.812184	0.735824	0.75282	0.783292	0.762444	0.730539	0.78705	0.854777	0.723487	0.808825	0.822076	0.790204	0.77399	0.753321	0.699751	0.802747	0.856896	0.873376	0.836223	0.82891	0.812028
cg14014731	chr9	19378679	RPS6	Body	0.348978	0.16746	0.240673	0.184612	0.258292	0.121634	0.195321	0.230354	0.186254	0.213088	0.161543	0.25018	0.235705	0.190553	0.251983	0.3039	0.116104	0.194966	0.189967	0.258767	0.249406	0.291477	0.229217	0.223782	0.19203	0.245643	0.205578	0.21253	0.182885	0.249082	0.320934	0.222254	0.331741	0.233583	0.261268	0.285078	0.213865	0.19887	0.28222	0.28402	0.127414	0.195831	0.368729	0.312057	0.398043
cg10504065	chr9	66456639			0.543914	0.388693	0.396373	0.504405	0.427202	0.455138	0.538301	0.244706	0.656177	0.467051	0.304301	0.387618	0.410886	0.377456	0.317381	0.29678	0.309355	0.459756	0.385819	0.32422	0.376721	0.339225	0.323587	0.330475	0.43151	0.508106	0.41206	0.449553	0.398807	0.560456	0.305431	0.338598	0.459409	0.475689	0.331168	0.368269	0.33487	0.403892	0.386723	0.35434	0.339756	0.56588	0.259224	0.316608	0.373419
cg04355472	chr9	89029120			0.848087	0.881224	0.91617	0.885573	0.86375	0.909662	0.928112	0.889617	0.921695	0.796084	0.629529	0.854526	0.813901	0.820572	0.811715	0.86101	0.842659	0.811824	0.821545	0.735223	0.79558	0.791624	0.678473	0.810755	0.816664	0.858984	0.784065	0.784338	0.788704	0.856662	0.787229	0.797481	0.820299	0.790794	0.842383	0.840484	0.803727	0.673954	0.821091	0.780606	0.810978	0.909058	0.856165	0.783798	0.913945
cg05507459	chr9	91148748	NXNL2;NXNL2	TSS1500;TSS1500	0.843275	0.752727	0.814243	0.686704	0.764923	0.802517	0.850214	0.750597	0.742558	0.676334	0.714099	0.652348	0.768756	0.69547	0.714983	0.600659	0.65838	0.637906	0.645933	0.635429	0.728264	0.578325	0.741951	0.582857	0.703399	0.641261	0.703647	0.739423	0.671591	0.666262	0.651088	0.650277	0.604831	0.610249	0.702711	0.519006	0.620018	0.729833	0.766964	0.71831	0.820452	0.537722	0.67043	0.631869	0.642671
cg09293161	chr9	98128032			0.585223	0.671969	0.568116	0.385094	0.493375	0.586161	0.787872	0.765865	0.769396	0.34171	0.515924	0.522431	0.338204	0.451051	0.368242	0.362439	0.347905	0.319816	0.497128	0.297955	0.31913	0.261288	0.379912	0.363823	0.333803	0.436735	0.446087	0.357732	0.366074	0.413109	0.309771	0.538535	0.397237	0.327011	0.564783	0.350429	0.39781	0.247733	0.47541	0.441872	0.445663	0.392908	0.470466	0.487532	0.814925
cg16154190	chr9	98315240			0.54624	0.496645	0.496175	0.426426	0.420167	0.517308	0.516776	0.524258	0.539779	0.303559	0.361827	0.435465	0.34816	0.40312	0.334603	0.353455	0.346305	0.316072	0.415235	0.294682	0.356662	0.277116	0.354366	0.344021	0.362271	0.404689	0.406836	0.30685	0.302352	0.329754	0.326779	0.414382	0.339505	0.341376	0.496829	0.376361	0.372731	0.301289	0.433259	0.442755	0.348901	0.367594	0.363643	0.426832	0.461814
cg15364767	chr9	98324110			0.474393	0.630388	0.628512	0.625609	0.674692	0.50607	0.495997	0.505399	0.521883	0.689807	0.685291	0.65419	0.67311	0.592287	0.703952	0.687066	0.794794	0.726674	0.60085	0.651854	0.684394	0.792558	0.639387	0.657875	0.67572	0.631508	0.665538	0.665909	0.68292	0.68302	0.688677	0.655782	0.691174	0.619338	0.583472	0.616448	0.646922	0.734774	0.646585	0.730242	0.714264	0.722576	0.751204	0.73325	0.742187
cg21198712	chr9	98534327			0.959949	0.903229	0.920996	0.915899	0.82092	0.919756	0.943215	0.94361	0.842182	0.642492	0.840579	0.867489	0.727129	0.797773	0.88408	0.709122	0.754177	0.885635	0.700497	0.755516	0.73197	0.601499	0.868594	0.787425	0.718558	0.8112	0.847427	0.755296	0.75269	0.802546	0.82447	0.691438	0.68151	0.656554	0.836237	0.670006	0.685852	0.654754	0.842707	0.702808	0.726962	0.82914	0.72152	0.000974468	0.7233
cg10279701	chr9	98948847			0.859587	0.861696	0.881452	0.829501	0.799323	0.86614	0.871756	0.868923	0.856387	0.714643	0.87002	0.79396	0.77639	0.772998	0.746373	0.690072	0.783465	0.790364	0.804687	0.807668	0.828097	0.686517	0.754048	0.724635	0.757404	0.783933	0.762411	0.68291	0.777528	0.748925	0.802481	0.800721	0.714032	0.795747	0.793593	0.730353	0.703005	0.630791	0.778796	0.74915	0.768977	0.799796	0.684712	0.813914	0.8188
cg23617716	chr9	102590482	NR4A3;NR4A3;NR4A3	Body;Body;Body	0.770715	0.744092	0.709206	0.611668	0.68506	0.721926	0.766811	0.823377	0.812708	0.73841	0.773964	0.605618	0.53008	0.549975	0.601429	0.706467	0.603915	0.729893	0.605089	0.616463	0.576091	0.66817	0.571298	0.723944	0.611709	0.689422	0.549051	0.693726	0.608931	0.633886	0.678804	0.682847	0.786402	0.556372	0.73467	0.59202	0.674181	0.761164	0.609442	0.576077	0.652842	0.63648	0.530979	0.68707	0.667821
cg24765459	chr9	130713151	FAM102A;FAM102A	TSS200;Body	0.947463	0.879768	0.870635	0.939677	0.913678	0.871988	0.809594	0.888514	0.856987	0.955298	0.956336	0.954594	0.921677	0.952191	0.931274	0.954829	0.968562	0.949875	0.942563	0.959137	0.960288	0.954511	0.943783	0.946037	0.955196	0.939262	0.963	0.944284	0.963077	0.970053	0.961628	0.96331	0.958673	0.95685	0.893638	0.930744	0.942698	0.960267	0.948611	0.956482	0.94442	0.888479	0.951246	0.940344	0.886178
cg25073708	chr9	132083538	C9orf106	5'UTR	0.604309	0.563306	0.422313	0.509206	0.533428	0.458314	0.548463	0.580928	0.232281	0.314904	0.30049	0.311205	0.244988	0.297209	0.252936	0.271605	0.315864	0.334187	0.334156	0.300943	0.244373	0.249163	0.259772	0.280493	0.249914	0.478477	0.286535	0.303237	0.388314	0.361863	0.302148	0.328561	0.344119	0.391759	0.259062	0.228744	0.222978	0.446118	0.214625	0.44685	0.348598	0.35533	0.443875	0.437688	0.346793
[truncated: 114 more columns]
