# Supplementary material for: DNA methylation data from Japanese patients with Rubinstein–Taybi syndrome
Source: Hum Genome Var. 2025 Nov 28;12:27. doi: 10.1038/s41439-025-00332-0 (PMC12660993; doi:10.1038/s41439-025-00332-0)
Supplement: Supplementary file 4 — Supplementary Table 4 [file 41439_2025_332_MOESM4_ESM.xlsx]

## Sheet: Table S4
Supprementary table 4: Beta values of the nine RSTSs in this study @ 112 RSTS2 episignature probes
														GSE180534																																GSE193730
														high exposure deoxynivalenol group																low exposure deoxynivalenol group																Obese or overweight children
														GSM5464473	GSM5464474	GSM5464475	GSM5464476	GSM5464477	GSM5464478	GSM5464479	GSM5464480	GSM5464481	GSM5464482	GSM5464483	GSM5464484	GSM5464485	GSM5464486	GSM5464487	GSM5464488	GSM5464489	GSM5464490	GSM5464491	GSM5464492	GSM5464493	GSM5464494	GSM5464495	GSM5464496	GSM5464497	GSM5464498	GSM5464499	GSM5464500	GSM5464501	GSM5464502	GSM5464503	GSM5464504	GSM5819451	GSM5819455	GSM5819441	GSM5819442
	chr	pos	UCSC_RefGene_Name	UCSC_RefGene_Group	RSTS1_1	RSTS1_2	RSTS1_3	RSTS1_4	RSTS1_5	RSTS1_6	RSTS1_7	RSTS1_8	RSTS2_1	high_DON_1	high_DON_2	high_DON_3	high_DON_4	high_DON_5	high_DON_6	high_DON_7	high_DON_8	high_DON_9	high_DON_10	high_DON_11	high_DON_12	high_DON_13	high_DON_14	high_DON_15	high_DON_16	low_DON_17	low_DON_18	low_DON_19	low_DON_20	low_DON_21	low_DON_22	low_DON_23	low_DON_24	low_DON_25	low_DON_26	low_DON_27	low_DON_28	low_DON_29	low_DON_30	low_DON_31	low_DON_32	C_28_H1	C_67_H1	C_70_H1	C_71_H1
cg21402748	chr1	2838849			0.442275	0.43345	0.485327	0.404399	0.476822	0.374615	0.43756	0.445579	0.523624	0.594196	0.446844	0.439901	0.4915	0.511894	0.40819	0.534255	0.45657	0.559653	0.386372	0.451435	0.441199	0.582624	0.512884	0.430702	0.480097	0.566222	0.349068	0.399063	0.354258	0.514175	0.39682	0.357729	0.567072	0.3956	0.537992	0.380694	0.429652	0.596793	0.448862	0.536529	0.437272	0.445566	0.607687	0.466913	0.440318
cg12668460	chr1	4054153			0.449301	0.514436	0.476624	0.506371	0.587052	0.476656	0.484541	0.487073	0.39951	0.472977	0.623596	0.486507	0.482026	0.532487	0.564436	0.57589	0.47338	0.450089	0.490162	0.435212	0.483024	0.395566	0.333144	0.492528	0.483428	0.492953	0.38119	0.386112	0.440251	0.44256	0.506805	0.468262	0.523234	0.54436	0.507818	0.526126	0.470967	0.468276	0.576979	0.526983	0.427336	0.542261	0.538295	0.566968	0.553004
cg09103812	chr1	11559560	PTCHD2	5'UTR	0.754618	0.655902	0.665787	0.588556	0.601788	0.634056	0.684047	0.670822	0.512837	0.632818	0.586269	0.5751	0.56473	0.516905	0.526177	0.590006	0.641157	0.607173	0.621519	0.549185	0.570781	0.576435	0.586228	0.694158	0.634969	0.648606	0.565754	0.6947	0.547897	0.619227	0.594865	0.628731	0.602698	0.60381	0.609395	0.516332	0.634802	0.610562	0.586258	0.604963	0.655166	0.616573	0.595399	0.577123	0.576445
cg06548416	chr1	24438703	MYOM3	TSS200	0.117958	0.126977	0.204216	0.0997574	0.176806	0.104873	0.160274	0.0973658	0.0834135	0.140908	0.100571	0.0938278	0.0964705	0.124202	0.145127	0.169916	0.161992	0.21143	0.112082	0.125155	0.165792	0.123327	0.109699	0.108931	0.145376	0.144463	0.132426	0.113033	0.137799	0.214178	0.155152	0.19902	0.131622	0.226574	0.133324	0.146758	0.119757	0.128678	0.163954	0.15372	0.135175	0.132658	0.200581	0.189911	0.1687
cg24906310	chr1	149820614			0.411969	0.385745	0.480362	0.390918	0.349206	0.38835	0.419794	0.437457	0.394131	0.360876	0.182383	0.323419	0.262755	0.257251	0.315632	0.353256	0.227196	0.271559	0.274237	0.306646	0.336775	0.304689	0.287718	0.253847	0.326334	0.24924	0.302717	0.222194	0.263054	0.359046	0.260399	0.247693	0.232545	0.309772	0.319625	0.322589	0.301094	0.237666	0.347248	0.339799	0.276751	0.38041	0.348969	0.36539	0.402587
cg18182216	chr1	150978385	FAM63A;FAM63A;FAM63A;FAM63A;FAM63A	5'UTR;5'UTR;Body;5'UTR;5'UTR	0.686514	0.718293	0.711695	0.661438	0.718148	0.767472	0.680761	0.67312	0.61209	0.817301	0.692994	0.787023	0.673531	0.738505	0.705677	0.79303	0.737226	0.837446	0.767587	0.758411	0.736026	0.753831	0.733206	0.732328	0.854149	0.768223	0.846173	0.846397	0.801658	0.867364	0.739152	0.687409	0.845498	0.900161	0.704024	0.71974	0.751656	0.785156	0.777882	0.721905	0.804065	0.697887	0.734208	0.703755	0.728811
cg18906971	chr1	152884061	IVL	3'UTR	0.500077	0.42211	0.3191	0.424365	0.421466	0.39111	0.569391	0.51184	0.35124	0.358818	0.351134	0.457817	0.377704	0.367405	0.577911	0.249613	0.410844	0.347157	0.296096	0.45004	0.496135	0.318659	0.193524	0.483634	0.17836	0.433059	0.32021	0.258474	0.367106	0.476948	0.416927	0.257402	0.380271	0.29048	0.407224	0.317304	0.318574	0.34514	0.32676	0.419878	0.441635	0.422345	0.426426	0.392631	0.482628
cg07387429	chr1	153234809			0.602704	0.719031	0.500632	0.599918	0.603682	0.782591	0.829781	0.755521	0.344313	0.894064	0.53587	0.552693	0.855781	0.628961	0.886733	0.627482	0.879503	0.544242	0.595639	0.897209	0.873763	0.861394	0.853753	0.905698	0.835228	0.609776	0.548147	0.889444	0.627502	0.881652	0.723553	0.62086	0.911407	0.88983	0.933938	0.574892	0.874069	0.616459	0.00535607	0.644096	0.527891	0.897086	0.938581	0.827601	0.854045
cg15923350	chr1	163038703	RGS4;RGS4;RGS4;RGS4	1stExon;5'UTR;TSS1500;TSS200	0.302859	0.481993	0.402497	0.363161	0.514916	0.345184	0.359256	0.393216	0.31117	0.352149	0.457176	0.478157	0.336214	0.341544	0.358458	0.29276	0.270647	0.356444	0.26913	0.286518	0.357316	0.231324	0.235464	0.409691	0.305328	0.19618	0.329084	0.242197	0.174173	0.329034	0.344001	0.356651	0.337728	0.320459	0.390033	0.321759	0.382837	0.393069	0.335518	0.421473	0.31764	0.350033	0.471542	0.353489	0.493024
cg16421283	chr1	199009523	LINC01221	Body	0.562383	0.66494	0.602621	0.497884	0.497277	0.59479	0.573755	0.602694	0.732135	0.462799	0.48392	0.444206	0.52249	0.517136	0.557635	0.594984	0.492675	0.477475	0.55156	0.517284	0.534288	0.559233	0.505041	0.559146	0.481452	0.504288	0.394029	0.375255	0.525209	0.404511	0.54513	0.643498	0.526468	0.476153	0.373844	0.568943	0.508044	0.417362	0.487543	0.432958	0.568896	0.589537	0.680792	0.511612	0.647665
cg17355809	chr1	231475345	C1orf124;C1orf124	Body;Body	0.902324	0.635987	0.750274	0.68722	0.704791	0.787899	0.814354	0.787791	0.529315	0.953719	0.923746	0.913137	0.772218	0.860129	0.911486	0.942246	0.92097	0.918631	0.852449	0.836135	0.913833	0.85337	0.708001	0.696585	0.931747	0.88857	0.905384	0.797106	0.917534	0.937504	0.891847	0.850348	0.904354	0.876043	0.801378	0.890318	0.920292	0.876513	0.86502	0.919786	0.88786	0.833627	0.944188	0.813298	0.90889
cg04392266	chr10	45720134			0.952086	0.890976	0.970993	0.94002	0.947209	0.939487	0.877975	0.88806	0.671617	0.972762	0.963994	0.98082	0.916676	0.971655	0.959715	0.957387	0.970092	0.955139	0.972254	0.970912	0.972501	0.958964	0.959709	0.985216	0.968441	0.965164	0.891474	0.971511	0.980412	0.952049	0.975736	0.972995	0.946098	0.924029	0.961645	0.974877	0.968618	0.976212	0.977652	0.976436	0.982724	0.978488	0.973535	0.938582	0.924678
cg03413202	chr10	61317733			0.465736	0.272416	0.343748	0.353481	0.331578	0.257547	0.317177	0.310297	0.483664	0.38664	0.26606	0.314063	0.34482	0.309385	0.574476	0.331056	0.322528	0.268251	0.273991	0.305286	0.359151	0.326707	0.252692	0.218505	0.272967	0.247707	0.309263	0.230984	0.332817	0.322753	0.269852	0.435912	0.454769	0.385662	0.243707	0.32304	0.292368	0.369983	0.324876	0.278676	0.374199	0.426987	0.404008	0.286076	0.341068
cg15209556	chr10	96121776	NOC3L	Body	0.507143	0.499583	0.520041	0.554988	0.590308	0.539293	0.524825	0.539603	0.438224	0.491002	0.524222	0.644866	0.664438	0.478879	0.600328	0.606445	0.545865	0.535077	0.617344	0.636443	0.584075	0.547687	0.476608	0.547567	0.537217	0.59356	0.590055	0.578458	0.604395	0.609042	0.624418	0.543862	0.685177	0.453032	0.498157	0.687511	0.583356	0.587458	0.573922	0.555881	0.695619	0.570294	0.656687	0.663382	0.570487
cg10115173	chr10	118885837	SHTN1;SHTN1	1stExon;5'UTR	0.809814	0.735693	0.733594	0.691958	0.864772	0.867164	0.722863	0.726588	0.639915	0.702724	0.756483	0.904416	0.820515	0.790952	0.888873	0.857286	0.816303	0.776898	0.786777	0.806201	0.779476	0.78915	0.847008	0.881311	0.853174	0.910983	0.860937	0.747601	0.822534	0.867616	0.837277	0.805708	0.81085	0.771492	0.768047	0.836311	0.85876	0.750558	0.860433	0.706173	0.701802	0.755968	0.675286	0.649301	0.674966
cg26042267	chr10	118929861	MIR3663HG;MIR3663HG	TSS1500;TSS1500	0.260481	0.373115	0.480536	0.354078	0.388671	0.278688	0.339832	0.329631	0.38874	0.384168	0.335536	0.32786	0.346564	0.179696	0.29926	0.318828	0.261324	0.338673	0.365645	0.320092	0.355008	0.271551	0.275164	0.227808	0.214984	0.425354	0.356271	0.250228	0.26847	0.330119	0.327631	0.334843	0.304729	0.256125	0.312796	0.368722	0.381284	0.462909	0.396918	0.318336	0.383675	0.375731	0.447026	0.398809	0.381855
cg08380478	chr10	132683454			0.601448	0.647453	0.583049	0.48745	0.55191	0.546042	0.638969	0.60393	0.690141	0.5545	0.420002	0.574979	0.571684	0.566206	0.518521	0.491765	0.585963	0.51984	0.47066	0.523368	0.565001	0.581991	0.627054	0.663408	0.610516	0.440235	0.553731	0.565741	0.586206	0.585078	0.536802	0.56833	0.553809	0.49154	0.58574	0.611297	0.642004	0.548367	0.611035	0.55043	0.546334	0.546787	0.468577	0.454192	0.483693
cg18740429	chr10	134844716			0.926303	0.928673	0.953737	0.953568	0.950763	0.939196	0.955197	0.923748	0.940459	0.965091	0.960703	0.9649	0.966466	0.96647	0.97033	0.969751	0.969024	0.965961	0.967868	0.964781	0.964053	0.971465	0.970411	0.946068	0.973976	0.972264	0.960457	0.95722	0.958881	0.971698	0.934161	0.978466	0.956389	0.972442	0.968194	0.96235	0.952148	0.972351	0.943822	0.974491	0.955137	0.958434	0.947776	0.959107	0.925745
cg10457327	chr10	134915752	ADGRA1;ADGRA1;ADGRA1	1stExon;5'UTR;Body	0.676142	0.65113	0.589994	0.606539	0.61441	0.606722	0.570788	0.583605	0.645687	0.673938	0.574527	0.672999	0.707482	0.656303	0.680792	0.696457	0.586913	0.634138	0.662615	0.636741	0.710737	0.607733	0.650476	0.660508	0.624652	0.654255	0.592194	0.633277	0.677781	0.725514	0.629471	0.645642	0.5963	0.690653	0.676351	0.663772	0.611858	0.597594	0.609636	0.705992	0.569048	0.702987	0.66978	0.67109	0.646296
cg16293853	chr11	281888	NLRP6	Body	0.722717	0.603637	0.767377	0.727873	0.730714	0.588737	0.600046	0.634599	0.509964	0.669682	0.604708	0.783542	0.67074	0.658712	0.722487	0.697524	0.73642	0.735097	0.715487	0.761589	0.725173	0.682541	0.64825	0.811968	0.767153	0.795214	0.682673	0.738549	0.725102	0.711435	0.758207	0.739847	0.653532	0.729991	0.67532	0.703173	0.659138	0.733525	0.705499	0.775899	0.62526	0.70484	0.754318	0.657295	0.690578
cg17261120	chr11	12578707			0.819016	0.779853	0.818963	0.738512	0.723293	0.754022	0.776899	0.792509	0.743908	0.713105	0.707222	0.790978	0.754962	0.705011	0.757755	0.742282	0.773314	0.725388	0.707826	0.750491	0.752874	0.708451	0.797664	0.701964	0.787939	0.710982	0.680763	0.684715	0.798839	0.719134	0.744046	0.726409	0.784164	0.801762	0.782375	0.718312	0.72923	0.74366	0.710091	0.761782	0.733427	0.813625	0.758393	0.803896	0.807637
cg09448652	chr11	62621367	SNORD30;SNORD22;SNORD31;SNHG1	TSS200;TSS1500;TSS1500;Body	0.886393	0.82949	0.817792	0.83794	0.808029	0.745525	0.817647	0.874674	0.54025	0.665932	0.748981	0.791452	0.72631	0.754864	0.721983	0.719353	0.710194	0.643422	0.807867	0.829409	0.775871	0.678602	0.788188	0.791239	0.747199	0.781878	0.817076	0.67939	0.748955	0.786264	0.772231	0.701025	0.885385	0.756441	0.681031	0.711149	0.682939	0.623759	0.692165	0.814964	0.759043	0.803002	0.930593	0.849973	0.908632
cg04953230	chr11	65273641	MALAT1	Body	0.738521	0.688584	0.693961	0.734853	0.660345	0.694038	0.751605	0.724566	0.366892	0.548644	0.693841	0.576387	0.47374	0.605201	0.567497	0.512794	0.532062	0.643718	0.659548	0.647413	0.589164	0.595436	0.571792	0.614584	0.709	0.642742	0.690118	0.628151	0.606001	0.664124	0.60904	0.57239	0.76429	0.607883	0.577768	0.583009	0.588758	0.57642	0.618688	0.614386	0.827351	0.722486	0.766959	0.761498	0.710314
cg19089328	chr11	71210210	NADSYN1	Body	0.749136	0.734475	0.685404	0.832973	0.826567	0.780084	0.758048	0.760119	0.903272	0.780688	0.867491	0.750525	0.852205	0.871147	0.876732	0.881491	0.88816	0.839183	0.847732	0.830046	0.690348	0.908173	0.863457	0.866662	0.804989	0.843393	0.853034	0.788155	0.844733	0.873836	0.913098	0.867608	0.891296	0.843132	0.815534	0.811399	0.687238	0.929999	0.816463	0.836759	0.902388	0.92084	0.920615	0.882568	0.840521
cg18732361	chr12	6877080	PTMS	Body	0.941071	0.932278	0.923719	0.917896	0.961615	0.940177	0.956924	0.953954	0.850295	0.95236	0.913646	0.964343	0.95135	0.917288	0.9355	0.937939	0.84923	0.925873	0.915875	0.949046	0.938869	0.915413	0.88459	0.922354	0.930809	0.947697	0.951843	0.840039	0.940767	0.967687	0.928163	0.931937	0.960753	0.919836	0.946973	0.93298	0.928568	0.928145	0.947892	0.947973	0.930687	0.931085	0.954858	0.956991	0.92988
cg11591310	chr12	12874295	CDKN1B	3'UTR	0.464917	0.393495	0.431399	0.439932	0.412498	0.406563	0.513585	0.444364	0.276615	0.229478	0.439592	0.306067	0.325076	0.42542	0.277174	0.281942	0.381669	0.400721	0.513818	0.443352	0.386449	0.460414	0.445505	0.340871	0.381534	0.445144	0.494461	0.423237	0.41296	0.433258	0.373357	0.286482	0.428929	0.611118	0.358214	0.352166	0.404745	0.417202	0.397427	0.424339	0.425153	0.46479	0.553587	0.330881	0.525824
cg18893793	chr12	47472810	AMIGO2;AMIGO2	5'UTR;5'UTR	0.391282	0.287127	0.356816	0.392481	0.382941	0.250974	0.262098	0.283059	0.187483	0.18818	0.0358058	0.219472	0.182374	0.240336	0.277607	0.24489	0.229009	0.262937	0.161743	0.247008	0.31838	0.215328	0.245737	0.200201	0.248333	0.140178	0.294827	0.157647	0.308714	0.27166	0.269053	0.172923	0.200343	0.207522	0.30475	0.253682	0.148201	0.151049	0.224025	0.31044	0.0869749	0.311621	0.280428	0.29393	0.30204
cg05651442	chr12	52347030	ACVR1B;ACVR1B;ACVR1B	TSS200;Body;Body	0.776153	0.88516	0.7726	0.847634	0.884263	0.845398	0.909054	0.902362	0.602947	0.868882	0.886095	0.898909	0.831391	0.868938	0.827368	0.831047	0.793326	0.907295	0.847362	0.859993	0.769361	0.88139	0.848835	0.845371	0.812909	0.820698	0.910786	0.875519	0.903542	0.81194	0.856882	0.899223	0.903821	0.856245	0.682946	0.878995	0.858423	0.861238	0.839791	0.891573	0.867264	0.806104	0.908208	0.875476	0.895678
cg14639185	chr12	108634147	WSCD2	Body	0.720541	0.821763	0.801466	0.857039	0.745211	0.761619	0.81505	0.816551	0.718412	0.719166	0.855304	0.842768	0.845817	0.833926	0.811351	0.745287	0.74714	0.766018	0.842108	0.777342	0.843374	0.817827	0.833131	0.829072	0.846459	0.869795	0.793379	0.858604	0.825961	0.84078	0.875324	0.835607	0.831957	0.788556	0.812861	0.738249	0.791665	0.755311	0.808759	0.7771	0.845578	0.877666	0.734937	0.801501	0.785538
cg12555810	chr12	119187794			0.760748	0.809075	0.695048	0.793792	0.75163	0.671886	0.788406	0.709194	0.438963	0.773388	0.860351	0.729893	0.709928	0.846974	0.788563	0.717912	0.659999	0.761397	0.698692	0.700057	0.715194	0.647119	0.609155	0.72167	0.771983	0.596095	0.80175	0.64498	0.649988	0.696288	0.869462	0.81529	0.853475	0.760177	0.820781	0.773901	0.770937	0.782047	0.736543	0.681887	0.840246	0.800621	0.732983	0.780098	0.791185
cg07020001	chr12	122019031	KDM2B;KDM2B	TSS200;TSS1500	0.115637	0.201321	0.213827	0.175676	0.186126	0.209047	0.233653	0.19507	0.112838	0.255814	0.0740693	0.240711	0.122869	0.121812	0.144148	0.121609	0.147163	0.146679	0.0729682	0.0900811	0.146499	0.179453	0.073082	0.0752556	0.147012	0.155515	0.133015	0.230795	0.129244	0.191803	0.0846749	0.106812	0.10031	0.136356	0.162884	0.194772	0.12343	0.0925511	0.139638	0.0732222	0.0784776	0.190903	0.10697	0.152749	0.121939
cg12248652	chr12	132703589	GALNT9	Body	0.337674	0.352287	0.413438	0.273283	0.356252	0.340231	0.293967	0.328209	0.239125	0.373237	0.48322	0.450346	0.427297	0.43334	0.429926	0.489926	0.464807	0.454161	0.434302	0.444535	0.544484	0.502087	0.402952	0.43102	0.41102	0.516996	0.412632	0.475728	0.436364	0.48982	0.354529	0.443716	0.552422	0.488181	0.472468	0.445726	0.399102	0.360924	0.46456	0.419787	0.537736	0.498121	0.402367	0.501887	0.466718
cg11356911	chr14	64192722	SGPP1	Body	0.585801	0.564333	0.618432	0.550645	0.430082	0.475981	0.630161	0.669497	0.475983	0.680227	0.586296	0.510613	0.579106	0.672342	0.66032	0.685296	0.733538	0.614656	0.767159	0.585285	0.595648	0.668893	0.567003	0.588486	0.625024	0.631805	0.645256	0.610007	0.525837	0.736841	0.619997	0.652806	0.707648	0.680409	0.567638	0.610061	0.657027	0.631036	0.657213	0.641525	0.654083	0.676474	0.779799	0.645357	0.695516
cg06642626	chr14	75180534	FCF1;KIAA0317	Body;TSS1500	0.679107	0.534757	0.743977	0.512955	0.588915	0.635753	0.810837	0.805226	0.473903	0.736898	0.610759	0.742175	0.599578	0.835193	0.694461	0.743056	0.75439	0.747424	0.75807	0.645841	0.611097	0.729856	0.61712	0.704312	0.816199	0.778889	0.739469	0.542642	0.830549	0.695103	0.698904	0.71008	0.916181	0.562172	0.645841	0.601288	0.629735	0.848605	0.833279	0.720651	0.71821	0.583729	0.736338	0.676287	0.609851
cg16793370	chr14	105371541			0.647531	0.849768	0.88572	0.899837	0.830998	0.806838	0.836981	0.81725	0.652454	0.908404	0.854844	0.924032	0.862763	0.852517	0.880511	0.890631	0.847852	0.911081	0.831312	0.783585	0.862322	0.846514	0.858946	0.925136	0.869583	0.827039	0.866237	0.843323	0.916724	0.900383	0.883041	0.909963	0.912909	0.725953	0.863618	0.892119	0.896235	0.916296	0.854065	0.859257	0.902559	0.902207	0.911545	0.899868	0.830625
cg08586215	chr15	82336571	MEX3B	Body	0.563835	0.480941	0.4761	0.555104	0.493935	0.420072	0.610346	0.618395	0.278082	0.559959	0.503937	0.553255	0.448448	0.379182	0.560964	0.564224	0.462926	0.547044	0.467131	0.443311	0.574462	0.497333	0.411862	0.367973	0.49361	0.567382	0.468018	0.499397	0.545861	0.574565	0.489357	0.536479	0.454678	0.444651	0.430736	0.402506	0.402612	0.549978	0.469202	0.535954	0.538086	0.515411	0.499153	0.5587	0.448275
cg14186349	chr15	96964022			0.591653	0.532882	0.56979	0.539059	0.564097	0.551447	0.494526	0.511851	0.515661	0.508025	0.531265	0.514195	0.539744	0.488306	0.50834	0.575662	0.483907	0.468166	0.444772	0.545491	0.585432	0.506205	0.527945	0.535713	0.550913	0.484714	0.478598	0.491311	0.452796	0.494528	0.430102	0.556024	0.591796	0.473014	0.657136	0.560993	0.456965	0.480525	0.518228	0.457601	0.451059	0.666388	0.617025	0.669369	0.622162
cg06757399	chr16	1878010	HAGH;FAHD1;FAHD1;FAHD1;HAGH;FAHD1	TSS1500;Body;Body;1stExon;TSS1500;3'UTR	0.263126	0.134941	0.200497	0.167819	0.181028	0.347699	0.366154	0.340795	0.183144	0.617067	0.509374	0.577284	0.308047	0.352705	0.438016	0.661323	0.428411	0.513717	0.42339	0.477034	0.414888	0.488364	0.260904	0.546263	0.330365	0.362073	0.564248	0.389121	0.497097	0.563386	0.606409	0.64999	0.533222	0.518178	0.595368	0.52943	0.466533	0.519107	0.321269	0.342598	0.551847	0.381967	0.340418	0.281499	0.314061
cg00610508	chr16	4013337	ADCY9	3'UTR	0.49949	0.515193	0.537187	0.541349	0.576818	0.515457	0.496422	0.479881	0.407327	0.476662	0.713962	0.545153	0.376861	0.522762	0.568207	0.56342	0.687172	0.581157	0.576303	0.507825	0.536242	0.486558	0.45941	0.588214	0.591429	0.686751	0.52814	0.546042	0.555412	0.642029	0.522124	0.53834	0.469567	0.588853	0.505825	0.534945	0.499206	0.560043	0.525424	0.547501	0.561471	0.496277	0.554158	0.543903	0.538223
cg07530656	chr16	5373567			0.530922	0.646683	0.636961	0.547568	0.606427	0.60068	0.632103	0.615217	0.532892	0.65242	0.42278	0.548164	0.622857	0.624374	0.62936	0.584089	0.548107	0.684054	0.601613	0.586026	0.69619	0.507072	0.563136	0.580162	0.576605	0.663946	0.582898	0.516551	0.613747	0.679765	0.701984	0.672839	0.520816	0.662983	0.57517	0.632254	0.527494	0.631395	0.655	0.595255	0.634734	0.564486	0.772957	0.603697	0.768058
cg10343367	chr16	86375065	LOC732275	Body	0.327594	0.337942	0.417503	0.308013	0.420263	0.390151	0.431308	0.373618	0.358294	0.421926	0.454757	0.348211	0.321249	0.281772	0.374045	0.412773	0.402363	0.417677	0.368691	0.349974	0.414623	0.38528	0.309311	0.383231	0.31734	0.413876	0.32629	0.40604	0.325361	0.434834	0.409906	0.549237	0.347426	0.476879	0.328045	0.440106	0.417916	0.513602	0.317105	0.365894	0.303718	0.329358	0.374249	0.336713	0.359114
cg07274694	chr16	86860801			0.301744	0.265861	0.415642	0.298281	0.256593	0.290389	0.340432	0.346019	0.254771	0.220129	0.341986	0.31508	0.252913	0.242722	0.24227	0.262384	0.207567	0.247706	0.288888	0.267035	0.245626	0.199709	0.353463	0.254757	0.385319	0.444555	0.221525	0.282929	0.249495	0.340999	0.357524	0.361448	0.255069	0.248149	0.294733	0.29928	0.224531	0.21268	0.292095	0.243935	0.283554	0.395934	0.346851	0.267927	0.384487
cg03606020	chr16	86868192			0.424713	0.355453	0.446881	0.385573	0.410776	0.366658	0.395398	0.388453	0.307155	0.374324	0.273218	0.380464	0.341649	0.321675	0.402606	0.324942	0.358613	0.384198	0.346161	0.369355	0.411665	0.323927	0.33186	0.420461	0.382233	0.336171	0.394071	0.442322	0.330815	0.454128	0.364951	0.315385	0.356587	0.431961	0.431904	0.411248	0.359783	0.30515	0.397314	0.423376	0.311382	0.396875	0.416396	0.393825	0.466503
cg20977703	chr17	686539	GLOD4;RNMTL1	TSS1500;Body	0.910759	0.821825	0.887627	0.937012	0.838839	0.908797	0.880424	0.875735	0.840905	0.958462	0.941484	0.956821	0.921677	0.917485	0.942271	0.942101	0.945555	0.931199	0.936467	0.944089	0.941232	0.913849	0.871781	0.929155	0.958618	0.912206	0.957268	0.942059	0.951294	0.93508	0.931379	0.950215	0.901046	0.935896	0.894623	0.943414	0.939787	0.959935	0.936232	0.931637	0.952484	0.939535	0.929445	0.908953	0.90909
cg07997877	chr17	1810853			0.904332	0.854872	0.916776	0.940173	0.907293	0.918591	0.950575	0.954873	0.91439	0.944965	0.96256	0.927955	0.952521	0.952541	0.915226	0.878165	0.930262	0.961963	0.924343	0.944277	0.952058	0.92772	0.893506	0.931461	0.935744	0.915455	0.94719	0.936849	0.955276	0.961108	0.911639	0.93604	0.951348	0.951473	0.961611	0.956692	0.95914	0.933662	0.945598	0.928892	0.941849	0.941852	0.958447	0.884055	0.901578
cg25510591	chr17	11212090	SHISA6	Body	0.619055	0.617538	0.685781	0.591927	0.586294	0.508677	0.677875	0.62343	0.530136	0.737727	0.723106	0.613098	0.698421	0.687502	0.62607	0.725749	0.580485	0.607026	0.630441	0.668334	0.638435	0.601791	0.632864	0.646586	0.62469	0.614465	0.624063	0.588139	0.651721	0.659726	0.693827	0.704334	0.574328	0.64216	0.545387	0.591683	0.658105	0.775911	0.641282	0.627248	0.756338	0.633628	0.683039	0.67871	0.704431
cg20237773	chr17	18044452	MYO15A	Body	0.763554	0.618384	0.715462	0.616218	0.673177	0.630926	0.700229	0.723055	0.610302	0.778192	0.495658	0.707774	0.641555	0.69069	0.632556	0.672586	0.78028	0.777615	0.725724	0.69023	0.619651	0.716049	0.720671	0.637682	0.705426	0.748435	0.761139	0.66723	0.74133	0.673254	0.681774	0.72723	0.677761	0.67681	0.714193	0.737842	0.708347	0.714817	0.711684	0.628286	0.775482	0.770872	0.643828	0.682198	0.686492
cg17150264	chr17	32869581			0.556959	0.311608	0.556448	0.491038	0.53716	0.37532	0.561374	0.543243	0.446825	0.553984	0.71262	0.733519	0.565654	0.63638	0.506362	0.576985	0.457305	0.539952	0.615303	0.598842	0.583776	0.659967	0.505178	0.533966	0.487165	0.469436	0.731641	0.443206	0.642875	0.549685	0.730521	0.62832	0.534695	0.389357	0.606622	0.597686	0.583488	0.605129	0.7043	0.561738	0.637876	0.547653	0.570111	0.650997	0.749138
cg21218768	chr18	11155	LOC102723376	TSS1500	0.876857	0.821081	0.828627	0.862274	0.951191	0.86636	0.830303	0.797617	0.758375	0.875934	0.956978	0.798711	0.89985	0.793742	0.890636	0.890532	0.933355	0.948508	0.900991	0.880065	0.893626	0.853603	0.884228	0.953821	0.942287	0.886437	0.960127	0.897404	0.90446	0.933604	0.920398	0.909285	0.710603	0.783305	0.944912	0.904932	0.925911	0.949316	0.949714	0.849722	0.916599	0.827876	0.783997	0.798395	0.92101
cg22758340	chr18	54740867			0.297973	0.499911	0.762093	0.519896	0.60652	0.555099	0.538786	0.587171	0.766397	0.527836	0.220411	0.4013	0.489338	0.443689	0.518386	0.498393	0.427879	0.488385	0.366788	0.526911	0.491471	0.507644	0.501542	0.455957	0.526965	0.464836	0.460009	0.409346	0.410003	0.427189	0.407241	0.453839	0.428011	0.363083	0.478913	0.589459	0.529163	0.423812	0.536885	0.431306	0.461399	0.508987	0.309659	0.623328	0.664137
cg27028923	chr19	1765764	ONECUT3	Body	0.0342285	0.10129	0.0422002	0.242136	0.0314581	0.166277	0.133663	0.114337	0.210614	0.0418996	0.0310455	0.0504115	0.100461	0.0328049	0.120161	0.0450308	0.083347	0.118132	0.0375672	0.0439574	0.0408036	0.0586527	0.115311	0.0262928	0.088091	0.106746	0.0272924	0.0694797	0.0251485	0.115136	0.0673446	0.0959206	0.0873291	0.102057	0.0167289	0.04391	0.107879	0.0483597	0.057553	0.122918	0.0414231	0.0458751	0.0529344	0.088678	0.0256224
cg02618733	chr19	1789460	ATP8B3	Body	0.188218	0.295572	0.339409	0.259914	0.299453	0.284896	0.273693	0.271173	0.144063	0.38117	0.135315	0.269964	0.133978	0.252349	0.351076	0.290368	0.255349	0.258082	0.280728	0.24099	0.257809	0.223721	0.225132	0.400222	0.281497	0.30387	0.338087	0.265333	0.261178	0.336008	0.38071	0.36652	0.171326	0.247066	0.368382	0.36382	0.302471	0.34322	0.323178	0.286709	0.299108	0.259239	0.352641	0.250819	0.29346
cg02010738	chr19	2095466	C19orf36;MOBKL2A;C19orf36	TSS1500;5'UTR;TSS1500	0.278222	0.325385	0.317348	0.344024	0.361153	0.31953	0.316271	0.339313	0.226418	0.603369	0.331559	0.287174	0.229724	0.302773	0.379924	0.277937	0.326655	0.332884	0.331608	0.466228	0.337334	0.247929	0.339016	0.332364	0.245684	0.338112	0.380176	0.309482	0.363602	0.339393	0.36786	0.365848	0.352208	0.342793	0.214704	0.309114	0.224864	0.268767	0.288563	0.313181	0.294441	0.231245	0.519505	0.362325	0.391563
cg15788369	chr19	15833777			0.251778	0.195627	0.344677	0.154607	0.27529	0.438978	0.369103	0.363751	0.299787	0.614884	0.376696	0.631462	0.615648	0.601297	0.368554	0.676283	0.574322	0.547419	0.494568	0.508534	0.546101	0.530161	0.407918	0.644437	0.43536	0.32501	0.75655	0.570945	0.583815	0.6274	0.752956	0.652012	0.808611	0.000957549	0.62595	0.543094	0.652669	0.449604	0.538409	0.5634	0.65494	0.390489	0.437919	0.465245	0.64451
cg00363845	chr19	17446137	ANO8	TSS1500	0.684051	0.658778	0.714812	0.606818	0.646384	0.686311	0.576169	0.574971	0.552199	0.789135	0.509991	0.671706	0.753485	0.723608	0.732867	0.759747	0.761838	0.672392	0.826059	0.778843	0.720854	0.705228	0.5725	0.694523	0.727911	0.709252	0.821566	0.681049	0.698026	0.755701	0.793222	0.75106	0.831123	0.740264	0.740999	0.774267	0.770756	0.768384	0.781914	0.73757	0.83059	0.789769	0.680036	0.792109	0.816017
cg03233793	chr19	19626605	NDUFA13;TSSK6	TSS1500;TSS200	0.465777	0.571231	0.592633	0.411824	0.493987	0.596279	0.52807	0.538969	0.475881	0.638156	0.671098	0.596267	0.604857	0.554155	0.544765	0.6158	0.706811	0.63637	0.733042	0.60947	0.654111	0.637033	0.556555	0.635425	0.577515	0.701115	0.598235	0.675421	0.70214	0.665105	0.685986	0.646488	0.654259	0.663619	0.643677	0.722999	0.609934	0.593658	0.62084	0.591859	0.691689	0.619518	0.576377	0.673645	0.589991
cg14741691	chr19	40855329	PLD3;PLD3;C19orf47	5'UTR;5'UTR;TSS1500	0.819166	0.550785	0.82686	0.825574	0.716208	0.69558	0.673465	0.730291	0.485792	0.772704	0.661677	0.741653	0.843607	0.826875	0.65865	0.808971	0.70648	0.808568	0.80218	0.777583	0.668387	0.611042	0.678213	0.570318	0.758894	0.787615	0.704313	0.640584	0.79952	0.861879	0.746171	0.709884	0.867018	0.759862	0.781086	0.819658	0.796148	0.772419	0.71893	0.724557	0.841895	0.747386	0.864021	0.75219	0.669899
cg06380356	chr2	467891			0.260626	0.241294	0.309139	0.126138	0.192405	0.156617	0.307412	0.254502	0.12251	0.261833	0.173903	0.128042	0.124101	0.205498	0.23174	0.156178	0.127093	0.181933	0.204525	0.177146	0.232668	0.111606	0.196242	0.167758	0.21592	0.198824	0.143255	0.172751	0.165205	0.145182	0.223846	0.171775	0.15119	0.215466	0.224556	0.230398	0.180506	0.167308	0.174067	0.155538	0.153707	0.223228	0.260811	0.256245	0.249742
cg04181327	chr2	91776322			0.617078	0.54563	0.686182	0.621344	0.658223	0.637037	0.771652	0.777255	0.624985	0.746976	0.564807	0.736614	0.50447	0.515406	0.696568	0.640832	0.627092	0.673106	0.559313	0.653433	0.677486	0.621595	0.623143	0.727086	0.66477	0.619156	0.731727	0.605609	0.644384	0.659733	0.758802	0.660703	0.659141	0.566873	0.615468	0.659852	0.712004	0.698297	0.666975	0.69663	0.640419	0.574168	0.645455	0.586572	0.579167
cg18619039	chr2	91932949			0.737307	0.709233	0.790428	0.53077	0.881433	0.862925	0.781783	0.818164	0.551529	0.889251	0.905086	0.922559	0.573478	0.585243	0.850957	0.602755	0.838106	0.720172	0.78942	0.746821	0.883764	0.663206	0.671393	0.931392	0.623731	0.839233	0.678238	0.679296	0.714325	0.621501	0.928006	0.899654	0.671554	0.690512	0.853924	0.780659	0.812116	0.721328	0.6139	0.767224	0.860591	0.841593	0.818923	0.684981	0.646857
cg15646803	chr2	92261070			0.883141	0.915695	0.91244	0.956597	0.935898	0.914234	0.933421	0.946008	0.914874	0.955198	0.952221	0.927752	0.916635	0.865556	0.943159	0.953456	0.955202	0.943722	0.933986	0.944317	0.915231	0.943747	0.922211	0.941159	0.950219	0.950698	0.941443	0.925143	0.939893	0.933021	0.949402	0.918942	0.913004	0.947079	0.89464	0.947109	0.948371	0.916596	0.920152	0.941432	0.948843	0.939095	0.95453	0.952323	0.947576
cg02465027	chr2	95693295	MAL;MAL;MAL;MAL	Body;Body;Body;Body	0.613026	0.535463	0.622002	0.507824	0.518853	0.531806	0.562275	0.580642	0.508694	0.469803	0.585079	0.653898	0.5	0.525791	0.561863	0.566241	0.458967	0.522302	0.628038	0.54834	0.620393	0.510927	0.558492	0.716446	0.582091	0.625326	0.43689	0.546588	0.594763	0.632182	0.611555	0.56317	0.53644	0.619199	0.561415	0.563604	0.423175	0.537994	0.442178	0.667696	0.512845	0.593191	0.655171	0.648052	0.571535
cg23829273	chr2	118617782			0.34733	0.268523	0.302919	0.192826	0.324007	0.388117	0.276357	0.236071	0.120905	0.389314	0.565696	0.336011	0.218582	0.330668	0.361636	0.292755	0.393458	0.283105	0.368352	0.404881	0.397467	0.284854	0.337522	0.476101	0.308038	0.282611	0.321472	0.35472	0.374872	0.319661	0.366628	0.305905	0.297988	0.378073	0.369798	0.396203	0.337536	0.420825	0.369341	0.419275	0.399273	0.397384	0.522931	0.382544	0.228732
cg15140721	chr2	131010115			0.446206	0.239829	0.571888	0.480346	0.469248	0.287259	0.381951	0.370287	0.0999979	0.309288	0.3446	0.430441	0.13836	0.187363	0.556019	0.208455	0.20787	0.298922	0.337788	0.448685	0.399162	0.158988	0.314888	0.782385	0.475505	0.191169	0.497797	0.40827	0.286929	0.518784	0.45638	0.370816	0.186186	0.218854	0.426744	0.661617	0.454908	0.599343	0.283327	0.367895	0.276976	0.405512	0.503621	0.210414	0.271903
cg25836022	chr20	21147512	KIZ;KIZ;KIZ;KIZ	Body;Body;Body;Body	0.570777	0.531002	0.610306	0.455326	0.639462	0.617268	0.64067	0.560029	0.655397	0.416813	0.438812	0.449018	0.484063	0.455273	0.418432	0.48058	0.375934	0.386985	0.386669	0.408516	0.496236	0.399423	0.383617	0.448887	0.406691	0.34661	0.403135	0.427039	0.370612	0.404027	0.407904	0.455066	0.439146	0.405135	0.433243	0.455614	0.496656	0.400738	0.448157	0.403787	0.445395	0.381701	0.545474	0.51297	0.644339
cg14005996	chr21	47115121			0.901085	0.921363	0.923371	0.877491	0.840638	0.934888	0.858823	0.896371	0.881437	0.847236	0.762536	0.846236	0.850098	0.846236	0.864246	0.867221	0.807073	0.758796	0.82961	0.824099	0.880893	0.819053	0.796241	0.826474	0.87004	0.816822	0.81327	0.777984	0.832516	0.875787	0.80895	0.807957	0.726815	0.831375	0.835499	0.802689	0.754316	0.726598	0.854857	0.799089	0.708865	0.882732	0.817037	0.935779	0.880837
cg10632525	chr22	28195524	MN1	1stExon	0.764067	0.751729	0.760937	0.762899	0.748778	0.617448	0.708831	0.727972	0.708337	0.652062	0.623129	0.704791	0.686958	0.709997	0.763847	0.686999	0.582964	0.664956	0.681897	0.757131	0.71989	0.661406	0.705726	0.724783	0.673355	0.699471	0.673902	0.620686	0.705977	0.736161	0.704274	0.672022	0.704745	0.699971	0.72925	0.707302	0.68676	0.622678	0.69128	0.767395	0.597857	0.667003	0.702497	0.722763	0.694092
cg06647818	chr22	32601342	RFPL2	TSS1500	0.772475	0.745028	0.853429	0.898207	0.869332	0.905145	0.866178	0.869293	0.844472	0.758013	0.918457	0.804768	0.626188	0.782809	0.908193	0.756641	0.791511	0.754979	0.834025	0.822179	0.803754	0.743824	0.736018	0.917004	0.823622	0.865445	0.723996	0.908883	0.776816	0.875953	0.752439	0.883186	0.82546	0.824186	0.918094	0.887402	0.81677	0.861786	0.755322	0.663708	0.857185	0.70176	0.931161	0.864708	0.846661
cg21342728	chr22	41075673	MCHR1	1stExon	0.200298	0.283619	0.31322	0.247201	0.312458	0.285398	0.275262	0.244068	0.144486	0.303197	0.18868	0.417194	0.268317	0.344199	0.345625	0.331513	0.284968	0.283879	0.298591	0.356636	0.306212	0.286934	0.459704	0.215546	0.244698	0.290195	0.204136	0.259537	0.341194	0.302314	0.264107	0.370513	0.310608	0.405089	0.29225	0.335365	0.346801	0.274732	0.314427	0.316616	0.307058	0.386204	0.448176	0.371168	0.44473
cg00187244	chr22	41492007	EP300	Body	0.849927	0.819432	0.722287	0.884863	0.68366	0.842757	0.816616	0.903771	0.74881	0.733409	0.84804	0.757351	0.782844	0.786221	0.795994	0.831101	0.639484	0.767925	0.828224	0.804893	0.828228	0.770317	0.760628	0.783603	0.693397	0.861207	0.745692	0.814549	0.816284	0.840735	0.840443	0.86216	0.83069	0.78716	0.60029	0.70679	0.704719	0.793673	0.708799	0.811692	0.827582	0.807935	0.883466	0.791574	0.816187
cg05742863	chr22	45809319	SMC1B;RIBC2	Body;TSS1500	0.609231	0.608584	0.690448	0.664454	0.635367	0.657835	0.597458	0.612059	0.539227	0.776206	0.749953	0.680396	0.59553	0.674074	0.710148	0.669292	0.639854	0.64322	0.746146	0.697761	0.733226	0.706955	0.602692	0.822888	0.67531	0.72233	0.668488	0.65356	0.743296	0.727231	0.76655	0.64948	0.63979	0.761425	0.739803	0.772637	0.702214	0.692162	0.663338	0.76583	0.778773	0.696165	0.742336	0.755101	0.677946
cg01143938	chr22	48606263			0.652948	0.540266	0.673763	0.630039	0.668212	0.687668	0.534106	0.591235	0.618487	0.728153	0.617245	0.740961	0.70559	0.743657	0.767078	0.684391	0.636945	0.746664	0.706855	0.773964	0.685037	0.656852	0.684929	0.621354	0.658961	0.612594	0.750761	0.671638	0.617698	0.763306	0.667624	0.7774	0.650749	0.659346	0.723655	0.637894	0.660567	0.595379	0.681499	0.641545	0.741916	0.623029	0.553248	0.656575	0.639301
cg21104412	chr3	42978026			0.909832	0.892379	0.885206	0.752156	0.813417	0.863569	0.82837	0.763468	0.942322	0.741655	0.787137	0.778582	0.754154	0.762217	0.707545	0.687873	0.788515	0.684826	0.751643	0.791244	0.714475	0.744143	0.808971	0.789443	0.739231	0.80792	0.701012	0.835189	0.662286	0.738996	0.762615	0.765635	0.68786	0.477123	0.652124	0.637853	0.735007	0.806905	0.80695	0.844929	0.533676	0.706973	0.55687	0.753701	0.578286
cg03452737	chr3	117385277			0.114334	0.140684	0.111964	0.106199	0.0926316	0.119542	0.122951	0.179067	0.137934	0.117151	0.0996001	0.0994173	0.170077	0.173441	0.156365	0.11938	0.0781273	0.104888	0.157581	0.142412	0.12614	0.131364	0.116153	0.151436	0.130203	0.0915152	0.121644	0.108784	0.158347	0.117721	0.161152	0.153368	0.186863	0.143596	0.138214	0.171141	0.11263	0.0722124	0.102355	0.122334	0.0376465	0.0651065	0.150613	0.100597	0.107143
cg07557639	chr3	117481358			0.891899	0.908335	0.919575	0.921647	0.900573	0.885207	0.83016	0.827142	0.890145	0.863102	0.843533	0.894175	0.86408	0.90155	0.857779	0.871021	0.867566	0.86206	0.813441	0.8769	0.866597	0.858709	0.87309	0.839501	0.905194	0.868759	0.818534	0.83682	0.885082	0.815925	0.859907	0.867084	0.814406	0.890197	0.911205	0.887166	0.865574	0.821092	0.876743	0.871807	0.901568	0.953981	0.901787	0.914592	0.939962
cg01102073	chr3	128204813	GATA2;GATA2;GATA2	Body;Body;Body	0.598135	0.55255	0.527168	0.51485	0.573529	0.579087	0.601024	0.617063	0.564734	0.454358	0.430288	0.497768	0.409866	0.477265	0.454025	0.41936	0.375118	0.459036	0.467416	0.485732	0.470748	0.532926	0.428317	0.338203	0.418839	0.560049	0.521718	0.483235	0.473697	0.432033	0.438266	0.35575	0.336737	0.411881	0.357602	0.452832	0.442971	0.45376	0.43948	0.502565	0.45399	0.511635	0.49526	0.525211	0.523915
cg16630546	chr3	137564109			0.488445	0.62115	0.587201	0.655543	0.628881	0.604138	0.785507	0.778627	0.565634	0.662468	0.658989	0.554613	0.633775	0.604599	0.558339	0.645998	0.639999	0.60994	0.604495	0.621578	0.641325	0.606423	0.594598	0.616388	0.642136	0.628641	0.635938	0.614674	0.604187	0.57666	0.634222	0.585373	0.559656	0.577389	0.511933	0.649383	0.588035	0.731119	0.667328	0.664964	0.645422	0.550423	0.675798	0.706275	0.664531
cg03876340	chr3	155570582	SLC33A1	Body	0.708229	0.710778	0.697765	0.652924	0.677012	0.779974	0.819031	0.80145	0.57711	0.765502	0.660702	0.772634	0.61526	0.699853	0.696757	0.721405	0.605048	0.753627	0.602082	0.61906	0.643066	0.763028	0.522586	0.643518	0.693478	0.726034	0.776021	0.622439	0.636837	0.685419	0.693209	0.679667	0.62606	0.654187	0.651817	0.743318	0.720227	0.648617	0.670097	0.692642	0.771112	0.795125	0.781291	0.689821	0.832902
cg01464849	chr3	160120481	SMC4;SMC4;SMC4;SMC4;SMC4;SMC4	ExonBnd;ExonBnd;ExonBnd;Body;Body;Body	0.380597	0.312106	0.493761	0.397048	0.440927	0.355127	0.486519	0.452998	0.359775	0.423543	0.31502	0.383245	0.39873	0.328831	0.435654	0.406251	0.25529	0.340869	0.295935	0.241838	0.374588	0.326721	0.298725	0.347237	0.434438	0.25245	0.430608	0.253277	0.210385	0.475756	0.473681	0.40695	0.466513	0.315898	0.204104	0.341779	0.447349	0.274416	0.411722	0.294813	0.190511	0.445276	0.787272	0.350879	0.595372
cg08812936	chr3	178254213	KCNMB2	TSS200	0.259339	0.250436	0.288898	0.225427	0.225279	0.199312	0.187528	0.197536	0.194547	0.303338	0.226696	0.231172	0.196395	0.136182	0.250999	0.29293	0.229612	0.244929	0.20943	0.220722	0.235389	0.14932	0.222677	0.176876	0.155187	0.186445	0.195255	0.306329	0.168591	0.283803	0.287788	0.202364	0.199445	0.225091	0.228929	0.3792	0.264237	0.299291	0.22089	0.22182	0.18274	0.325096	0.26735	0.284665	0.215975
cg07229767	chr4	3372206	RGS12;RGS12;RGS12	Body;Body;Body	0.948151	0.905393	0.910073	0.963004	0.953821	0.892523	0.937288	0.946859	0.704396	0.792502	0.939235	0.752994	0.857018	0.884365	0.879962	0.859229	0.848627	0.865693	0.908389	0.934787	0.88922	0.81845	0.793727	0.899656	0.850979	0.914817	0.859349	0.827094	0.948208	0.936176	0.861875	0.850738	0.922138	0.936707	0.733415	0.817943	0.796164	0.904568	0.762653	0.942389	0.889428	0.88954	0.969407	0.924287	0.932944
cg10545482	chr4	72897567	NPFFR2;NPFFR2	5'UTR;1stExon	0.521237	0.483785	0.513947	0.498272	0.535013	0.427852	0.579413	0.557652	0.356603	0.522172	0.648512	0.502018	0.486048	0.542809	0.579958	0.642208	0.528486	0.59671	0.561627	0.587237	0.607476	0.453648	0.62139	0.581065	0.504014	0.595132	0.611868	0.490617	0.63091	0.497944	0.518133	0.499015	0.568068	0.542908	0.551987	0.547462	0.592555	0.625706	0.556695	0.494131	0.564081	0.618447	0.603718	0.533394	0.526494
cg17874010	chr4	151056662	DCLK2;DCLK2;DCLK2	Body;Body;Body	0.364094	0.642747	0.290877	0.46173	0.422152	0.456791	0.479908	0.43597	0.360616	0.437863	0.513354	0.388442	0.448055	0.39832	0.309027	0.547275	0.38407	0.517282	0.456855	0.426039	0.40888	0.420876	0.352461	0.36224	0.370982	0.44723	0.356557	0.425662	0.415198	0.421702	0.456202	0.503279	0.412004	0.438782	0.315075	0.441142	0.29847	0.505326	0.317621	0.412302	0.40271	0.395821	0.3325	0.438773	0.357918
cg02968918	chr4	184908541	STOX2	Body	0.815134	0.787572	0.739377	0.878798	0.802522	0.784329	0.831111	0.859565	0.663788	0.7459	0.893492	0.774021	0.808785	0.774406	0.835412	0.868298	0.744698	0.855156	0.88703	0.859952	0.822068	0.818747	0.807121	0.843107	0.860228	0.845047	0.833385	0.799431	0.900002	0.904672	0.829697	0.836005	0.891378	0.842513	0.798539	0.764629	0.770869	0.802385	0.802107	0.874376	0.778312	0.831426	0.868754	0.764287	0.871474
cg04815577	chr5	51898			0.754288	0.700897	0.812088	0.69656	0.759664	0.770422	0.770608	0.740385	0.58935	0.805524	0.7948	0.745198	0.729673	0.762205	0.773753	0.768766	0.856699	0.670364	0.716902	0.753609	0.792685	0.766845	0.662696	0.831053	0.847358	0.746719	0.851681	0.803485	0.767126	0.749984	0.85176	0.863325	0.621783	0.693179	0.808195	0.827225	0.86657	0.806838	0.749081	0.763115	0.777858	0.775358	0.805667	0.699928	0.730414
cg27122431	chr5	19988848	CDH18;CDH18	TSS1500;TSS1500	0.160168	0.0550136	0.0932442	0.183785	0.0866887	0.110513	0.0930455	0.0757451	0.103269	0.195957	0.09448	0.0894116	0.091781	0.171914	0.113544	0.136318	0.117369	0.146839	0.0901434	0.169111	0.107583	0.110164	0.140157	0.183622	0.0846798	0.103588	0.15592	0.120528	0.074844	0.158012	0.136585	0.175891	0.0670582	0.0877611	0.136374	0.131083	0.141293	0.139308	0.126425	0.0625625	0.0865323	0.162217	0.215769	0.060292	0.102543
cg16300565	chr5	32388665	ZFR	Body	0.79767	0.705408	0.766699	0.739247	0.747558	0.799338	0.725178	0.755836	0.830721	0.708192	0.683113	0.706284	0.569862	0.693359	0.710321	0.648433	0.644541	0.785116	0.625359	0.729451	0.730815	0.699517	0.685725	0.638562	0.712318	0.671742	0.662999	0.752948	0.748398	0.720908	0.729491	0.713591	0.481069	0.782309	0.781182	0.694115	0.729805	0.801407	0.747703	0.572023	0.77867	0.785582	0.717014	0.767901	0.824214
cg22640401	chr6	11154509			0.444468	0.539207	0.522379	0.340355	0.504173	0.439777	0.418612	0.465266	0.509216	0.572256	0.586286	0.590407	0.540832	0.563435	0.569169	0.524812	0.500129	0.448535	0.578895	0.530644	0.599535	0.436463	0.526293	0.54578	0.471865	0.502978	0.633064	0.506726	0.50437	0.584593	0.527463	0.64885	0.53925	0.599821	0.55887	0.545191	0.536519	0.477405	0.566003	0.567993	0.483377	0.530675	0.435549	0.574379	0.492876
cg15140902	chr6	21667815	FLJ22536	Body	0.0202314	0.0321362	0.0137394	0.0246927	0.0198678	0.0117425	0.00751855	0.00613414	0.028535	0.0414397	0.0620324	0.0341262	0.0248112	0.0154316	0.0178931	0.0220855	0.0105013	0.035188	0.0284163	0.0226427	0.0363636	0.0215775	0.0214451	0.0167683	0.0120708	0.0459984	0.0221543	0.0440386	0.0287775	0.0163559	0.0192547	0.0162435	0.0239462	0.0114649	0.0351681	0.0168147	0.0170483	0.0467915	0.0357565	0.0274266	0.0393076	0.0148793	0.0112456	0.00607228	0.019834
cg25302087	chr6	21668049	FLJ22536	Body	0.73186	0.82682	0.693471	0.842898	0.837473	0.729153	0.847252	0.813344	0.867861	0.874747	0.8044	0.90123	0.818382	0.81187	0.751496	0.721968	0.892848	0.746278	0.839089	0.786727	0.876171	0.871554	0.758851	0.792299	0.788249	0.798479	0.87829	0.894103	0.831728	0.848235	0.719707	0.766789	0.877461	0.81722	0.890167	0.872409	0.853446	0.813653	0.850089	0.867189	0.895846	0.825348	0.903667	0.872926	0.815543
cg27146131	chr6	88182107	SLC35A1;SLC35A1	TSS1500;TSS1500	0.207816	0.345902	0.441821	0.29172	0.319622	0.398566	0.388231	0.345571	0.142756	0.354374	0.173961	0.286997	0.218909	0.28753	0.319187	0.263833	0.309093	0.348965	0.285358	0.365008	0.253492	0.277151	0.302828	0.351068	0.377487	0.220472	0.313198	0.31579	0.336774	0.20621	0.448376	0.400229	0.225565	0.262787	0.327726	0.278961	0.272953	0.322682	0.280367	0.325286	0.447802	0.498555	0.427596	0.391204	0.458082
cg23466749	chr6	100920825			0.520325	0.516691	0.483572	0.454676	0.427899	0.436334	0.442888	0.505053	0.401232	0.3829	0.462091	0.531046	0.439606	0.478242	0.487076	0.35464	0.338071	0.331754	0.425184	0.415078	0.432626	0.337341	0.381115	0.487918	0.359246	0.359282	0.469468	0.352213	0.368012	0.36668	0.438537	0.377204	0.47834	0.423396	0.417896	0.408383	0.381095	0.357314	0.350483	0.528071	0.401491	0.468976	0.527448	0.528543	0.547917
cg03051880	chr6	119662024	MAN1A1	Body	0.629067	0.735218	0.555175	0.772142	0.685839	0.635095	0.574877	0.671111	0.742663	0.705339	0.809389	0.646865	0.763724	0.677611	0.716505	0.7567	0.556999	0.713035	0.739887	0.628346	0.773398	0.671889	0.764112	0.591156	0.734297	0.772947	0.650796	0.650144	0.777413	0.786407	0.803544	0.582866	0.674293	0.658036	0.757321	0.69322	0.694331	0.803409	0.55619	0.7516	0.612407	0.724151	0.761373	0.756232	0.716624
cg00924459	chr6	133137262	RPS12;SNORD100;SNORA33	Body;TSS1500;TSS1500	0.279172	0.29439	0.25826	0.292274	0.324584	0.319433	0.195773	0.166223	0.137966	0.276637	0.271515	0.234363	0.33288	0.222481	0.293301	0.326168	0.239944	0.289874	0.33166	0.282425	0.430111	0.226279	0.241679	0.362195	0.310832	0.314087	0.250382	0.160936	0.407131	0.382409	0.292413	0.32831	0.304569	0.278033	0.353714	0.24521	0.271821	0.192838	0.31935	0.366543	0.299995	0.242733	0.296626	0.375819	0.498387
cg25453625	chr7	4347751			0.585181	0.640922	0.705618	0.724985	0.689087	0.655017	0.694859	0.671231	0.558555	0.742569	0.780497	0.810648	0.659787	0.697473	0.724931	0.764719	0.81903	0.76883	0.718096	0.777593	0.756486	0.670299	0.614981	0.742421	0.809949	0.735337	0.671063	0.720722	0.804926	0.796138	0.786971	0.881163	0.717085	0.641062	0.744492	0.674699	0.706194	0.708291	0.623493	0.778374	0.698872	0.687736	0.751328	0.680845	0.692705
cg23129930	chr7	27186993	HOXA6	1stExon	0.393581	0.478686	0.476334	0.400211	0.570724	0.480544	0.487314	0.444084	0.390215	0.576817	0.387565	0.529673	0.468979	0.434395	0.545323	0.51532	0.506218	0.514889	0.463498	0.384703	0.537904	0.559904	0.486394	0.395394	0.369301	0.480725	0.497634	0.437643	0.507095	0.523548	0.569127	0.532695	0.482193	0.519067	0.393427	0.481604	0.486507	0.427194	0.497601	0.446831	0.443374	0.52453	0.483573	0.641364	0.449189
cg17783368	chr7	75899435	SRRM3;SRRM3	Body;Body	0.941745	0.866472	0.861589	0.888012	0.828443	0.890387	0.890191	0.894695	0.900996	0.950304	0.848617	0.918554	0.890606	0.902783	0.934248	0.914289	0.925677	0.928505	0.904312	0.911119	0.948787	0.924087	0.912265	0.934567	0.934071	0.920589	0.914533	0.934011	0.89347	0.945675	0.929352	0.911054	0.936821	0.937311	0.923141	0.943151	0.935887	0.902392	0.94894	0.923951	0.935353	0.947801	0.912858	0.918838	0.937487
cg23598068	chr7	97953106	BAIAP2L1	Body	0.449478	0.402435	0.493395	0.526388	0.49987	0.5232	0.413194	0.383772	0.399904	0.480762	0.525005	0.49526	0.527965	0.528224	0.474579	0.60957	0.530352	0.498314	0.468936	0.452729	0.476076	0.457101	0.382563	0.4979	0.521259	0.462546	0.463517	0.42823	0.5396	0.525543	0.429955	0.627142	0.416822	0.446484	0.459652	0.453403	0.490384	0.484076	0.511476	0.596766	0.444675	0.544274	0.430852	0.401561	0.545242
cg20013533	chr7	128866153	AHCYL2;AHCYL2	Body;Body	0.485426	0.594186	0.666418	0.630884	0.28238	0.447762	0.353856	0.471688	0.287866	0.53716	0.555246	0.676703	0.514899	0.60731	0.733116	0.691478	0.675957	0.718801	0.566232	0.68449	0.704524	0.641882	0.642515	0.616801	0.733064	0.678294	0.744707	0.691184	0.683757	0.710592	0.599327	0.71396	0.78428	0.681235	0.554214	0.668591	0.670494	0.645445	0.678418	0.69722	0.695142	0.560505	0.739237	0.622767	0.439932
cg24579930	chr7	155275558			0.280369	0.391121	0.421046	0.315223	0.330258	0.347321	0.3341	0.333592	0.279949	0.34788	0.291731	0.407982	0.301284	0.416228	0.394892	0.382587	0.301485	0.366365	0.323909	0.336062	0.38831	0.266517	0.348196	0.359733	0.353635	0.286454	0.363234	0.317741	0.255484	0.357015	0.350963	0.356597	0.319427	0.356527	0.322492	0.388671	0.316714	0.306335	0.374763	0.305755	0.313929	0.399081	0.381533	0.312168	0.332374
cg02733025	chr7	155275613			0.608214	0.691831	0.687278	0.680819	0.638902	0.677113	0.658066	0.642498	0.619607	0.734651	0.597762	0.819267	0.607633	0.785901	0.721664	0.727074	0.632105	0.800712	0.757916	0.666223	0.751724	0.651605	0.675189	0.680305	0.761557	0.71343	0.689846	0.703111	0.598482	0.673151	0.653949	0.796507	0.655204	0.734749	0.743364	0.700693	0.627165	0.692028	0.710315	0.675332	0.667536	0.704504	0.67072	0.641876	0.677821
cg01026009	chr7	155294404	CNPY1	3'UTR	0.143468	0.125983	0.142695	0.226768	0.129191	0.183185	0.321557	0.178209	0.14315	0.392153	0.24888	0.402848	0.425881	0.290755	0.397993	0.390434	0.289548	0.453164	0.351875	0.347344	0.388838	0.306745	0.510877	0.362062	0.38295	0.421252	0.362522	0.345165	0.364969	0.225915	0.33277	0.501541	0.266933	0.338543	0.279999	0.336393	0.24732	0.439208	0.384399	0.362558	0.511293	0.289875	0.577017	0.267706	0.073959
cg26826350	chr7	155592408			0.589522	0.527837	0.586865	0.407092	0.499907	0.539256	0.482389	0.504602	0.436382	0.467952	0.592735	0.574001	0.558718	0.504868	0.60355	0.56931	0.483385	0.446085	0.510911	0.627866	0.539532	0.429002	0.45929	0.621556	0.549265	0.75301	0.397932	0.523237	0.492678	0.586605	0.608048	0.577235	0.467564	0.603777	0.492299	0.520747	0.364498	0.429749	0.574701	0.572793	0.450798	0.548786	0.448891	0.528963	0.413042
cg09610084	chr8	1324787			0.931003	0.901658	0.903303	0.951306	0.935201	0.917336	0.925964	0.913955	0.738307	0.940403	0.900381	0.904172	0.864278	0.83498	0.925021	0.940886	0.91601	0.936635	0.880894	0.881849	0.922661	0.828517	0.858263	0.909154	0.86246	0.874384	0.918262	0.920491	0.926581	0.936704	0.932658	0.891243	0.920483	0.8892	0.916659	0.907548	0.891168	0.847861	0.867976	0.923749	0.847291	0.919148	0.92159	0.905229	0.945599
cg17045534	chr8	9791557			0.431789	0.25667	0.153653	0.323246	0.341192	0.275634	0.243806	0.0955809	0.0524693	0.302418	0.53636	0.252347	0.347309	0.317452	0.332229	0.338183	0.259442	0.328539	0.203441	0.294263	0.27543	0.306139	0.266771	0.306604	0.354641	0.313211	0.231207	0.205135	0.257174	0.269528	0.35027	0.511982	0.349081	0.279261	0.300006	0.422928	0.339453	0.320723	0.262942	0.263123	0.2806	0.392767	0.385597	0.332022	0.334691
cg16195519	chr8	11571439	GATA4;GATA4;GATA4	5'UTR;Body;Body	0.0246937	0.0641753	0.135069	0.0392929	0.136714	0.110115	0.159036	0.161454	0.0332359	0.154327	0.155369	0.13947	0.100228	0.137841	0.138229	0.163831	0.134933	0.108977	0.14125	0.179525	0.119065	0.101621	0.074154	0.109597	0.0784223	0.0907497	0.150959	0.0633334	0.241627	0.112656	0.180594	0.184099	0.135831	0.134849	0.176075	0.158497	0.135953	0.0772525	0.155041	0.15773	0.110896	0.105022	0.121093	0.168758	0.084737
cg16816874	chr8	11578850	GATA4	Body	0.778529	0.887519	0.858291	0.886973	0.836181	0.845314	0.854749	0.808012	0.629088	0.796191	0.780946	0.751303	0.704992	0.713968	0.779638	0.784498	0.824156	0.819062	0.776789	0.775831	0.818299	0.824127	0.743274	0.819641	0.722753	0.845653	0.690859	0.634318	0.743563	0.70316	0.792797	0.871656	0.760575	0.705505	0.835337	0.761524	0.699828	0.834303	0.686454	0.719989	0.776459	0.842889	0.823955	0.811805	0.773279
cg24543773	chr8	39706186			0.91247	0.931686	0.945582	0.940981	0.945138	0.94501	0.961983	0.936164	0.942332	0.930547	0.935256	0.914021	0.951106	0.937098	0.942355	0.909692	0.927624	0.923493	0.913823	0.899181	0.927618	0.918729	0.885783	0.903847	0.903504	0.947582	0.923265	0.915992	0.93633	0.897597	0.929188	0.934276	0.885026	0.913951	0.935237	0.892496	0.898332	0.933499	0.939711	0.908213	0.940498	0.898528	0.94121	0.931633	0.968606
cg09754549	chr8	144790656	LOC100130274	TSS1500	0.773953	0.85904	0.830285	0.734374	0.825085	0.85043	0.749574	0.793756	0.596345	0.915317	0.919764	0.923929	0.756593	0.773999	0.843565	0.846827	0.819108	0.838795	0.921268	0.844432	0.825602	0.805462	0.805964	0.914359	0.882997	0.898853	0.876819	0.925112	0.877566	0.850308	0.938415	0.894285	0.834174	0.771688	0.936603	0.834167	0.869508	0.849843	0.831886	0.87177	0.88703	0.889902	0.89489	0.805001	0.774194
cg11528835	chr9	39132860	CNTNAP3	Body	0.320269	0.339256	0.300508	0.307166	0.438815	0.30276	0.485832	0.470337	0.133253	0.26998	0.363573	0.335778	0.232569	0.234444	0.547009	0.477816	0.257923	0.388703	0.218902	0.470491	0.301474	0.464426	0.293383	0.296861	0.368199	0.449039	0.315331	0.273854	0.385297	0.318197	0.381403	0.340841	0.293992	0.201443	0.124889	0.287862	0.342632	0.575477	0.361695	0.362015	0.508109	0.194382	0.362799	0.268501	0.339805
cg09628704	chr9	98514400			0.219493	0.368423	0.331072	0.493694	0.2514	0.362268	0.292704	0.296237	0.141033	0.272348	0.366584	0.223308	0.382695	0.329818	0.322712	0.286	0.370439	0.232354	0.464909	0.244303	0.344279	0.14959	0.34698	0.458745	0.418409	0.544262	0.278672	0.361548	0.370413	0.226821	0.299906	0.256714	0.326408	0.658269	0.567224	0.333269	0.478838	0.451284	0.497161	0.462997	0.440031	0.269932	0.354773	0.237732	0.255813
cg14331853	chr9	140054850	GRIN1;GRIN1;GRIN1	Body;Body;Body	0.44229	0.495966	0.440119	0.534158	0.531368	0.496436	0.438173	0.459493	0.434826	0.494974	0.416088	0.552289	0.447538	0.463431	0.595059	0.526218	0.528222	0.518526	0.454392	0.477292	0.549237	0.503033	0.481983	0.451143	0.510361	0.435012	0.514697	0.425213	0.454709	0.529428	0.522088	0.479274	0.51694	0.522926	0.535069	0.605494	0.428939	0.469885	0.480914	0.52661	0.453275	0.527962	0.494069	0.491709	0.590691
[truncated: 114 more columns]
